# Supplementary material for: Comparison of Global Gene Expression of Gastric Cardia and Noncardia Cancers from a High-Risk Population in China
Source: PLoS One. 2013 May 22;8(5):e63826. doi: 10.1371/journal.pone.0063826 (PMC3661768; doi:10.1371/journal.pone.0063826)
Supplement: Table S1 — Clinical characteristics of cases (Table S1a: Clinical characteristics of GCA cases (N = 62); Table S1b: Clinical characteristics of GNCA cases (N = 72). (XLS) [file pone.0063826.s001.xls]

## Sheet: S1a GCA
Table S1a: Clinical characteristics of GCA cases (N=62)
No	ID	Age	Sex	Cell	Tumor	Tumor	LN	Tumor subtype	FH of	Surivval during	Cause of	Survival
				Type	Grade	Stage	metastases	(intestinal, diffuse, mixed)	UGI cancer	follow up	death	(days)
1	TYC0001	52	F	ACC	3	3	Y	intestinal type	N	N	Mets*	172
2	TYC0002	37	F	ACC	3	3	Y	intestinal type	Y	N	Mets	765
3	TYC0003	61	M	ACC	3	3	Y	intestinal type	Y	N	Cancer	78
4	TYC0004	57	F	ACC	3	3	Y	intestinal type	N	N	Cancer	521
5	TYC0005	69	F	ACC	3	3	Y	intestinal type	Y	N	Cancer	1068
6	TYC0006	71	M	ACC	3	3	Y	intestinal type	N	N	Mets	158
7	TYC0007	73	M	ACC	2	3	Y	intestinal type	Y	Unknown	Unknown	Unknown
8	TYC0008	37	F	ACC	3	3	Y	intestinal type	N	Unknown	Unknown	Unknown
9	TYC0009	62	F	ACC	2	3	Y	intestinal type	Y	N	Cancer	398
10	TYC0010	66	M	ACC	2	3	Y	intestinal type	N	N	Mets	895
11	TYC0011	61	M	ACC	2	3	Y	intestinal type	N	N	Cancer	257
12	TYC0012	35	M	ACC	3	3	Y	intestinal type	N	Y		2392
13	TYC0013	57	M	ACC	3	3	Y	intestinal type	N	N	Mets	253
14	TYC0014	60	M	ACC	3	4	Y	mixed type	N	N	Mets	1716
15	TYC0015	58	M	ACC	2	3	Y	intestinal type	Y	N	Mets	608
16	TYC0016	58	M	ACC	2	3	Y	intestinal type	N	N	Mets	136
17	TYC0017	62	M	ACC	2	3	Y	intestinal type	N	N	Mets	167
18	TYC0018	59	M	ACC	3	3	Y	intestinal type	N	N	Mets	557
19	TYC0019	69	M	ACC	3	3	Y	intestinal type	N	N	Mets	206
20	TYC0020	68	M	ACC	3	3	Y	intestinal type	N	N	Cancer	776
21	TYC0021	67	M	ACC	3	3	Y	intestinal type	N	N	Cancer	378
22	TYC0022	61	M	ACC	3	3	Y	intestinal type	Y	Unknown	Unknown	Unknown
23	TYC0023	62	M	ACC	3	3	Y	mixed type	Y	N	Mets	364
24	TYC0024	69	M	ACC	2	3	N	intestinal type	N	N	Cancer	777
25	TYC0025	60	F	ACC	3	3	Y	mixed type	N	Y		2035
26	TYC0026	58	M	ACC	3	3	Y	intestinal type	N	N	Mets	76
27	TYC0027	58	M	ACC	1	3	N	intestinal type	N	Y		2066
28	TYC0028	35	F	ACC	3	3	N	intestinal type	N	Y		2736
29	TYC0029	62	M	ACC	2	3	N	intestinal type	N	N	Other	1363
30	TYC0030	66	M	ACC	3	3	N	intestinal type	Y	N	Other	1663
31	TYC0031	65	M	ACC	2	3	Y	intestinal type	N	Unknown	Unknown	Unknown
32	TYC0032	67	M	ACC	3	3	Y	intestinal type	N	N	Mets	1204
33	TYC0033	67	M	ACC	2	3	Y	intestinal type	N	N	Mets	559
34	TYC0034	48	M	ACC	2	1	N	intestinal type	Y	N	Mets	1328
35	TYC0035	52	F	ACC	2	3	Y	intestinal type	Y	Y		2309
36	TYC0036	53	M	ACC	3	3	Y	intestinal type	N	N	Mets	215
37	TYC0037	57	M	ACC	3	4	Y	diffuse type	N	N	Cancer	179
38	TYC0038	59	M	ACC	2	3	Y	intestinal type	N	N	Mets	376
39	TYC0039	68	M	ACC	2	4	Y	intestinal type	N	N	Cancer	525
40	TYC0040	46	M	ACC	2	3	N	intestinal type	N	N	Mets	417
41	TYC0041	64	M	ACC	3	3	Y	intestinal type	N	N	Cancer	372
42	TYC0042	55	M	ACC	3	4	Y	intestinal type	N	Y		1742
43	TYC0043	62	F	ACC	2	3	Y	intestinal type	N	N	Mets	647
44	TYC0044	66	F	ACC	3	3	Y	intestinal type	Y	N	Mets	226
45	TYC0045	69	F	ACC	2	3	Y	intestinal type	N	N	Mets	667
46	TYC0046	23	F	ACC	3	3	Y	intestinal type	N	N	Mets	306
47	TYC0047	59	F	ACC	2	3	Y	intestinal type	N	Unknown	Unknown	Unknown
48	TYC0048	62	M	ACC	2	3	Y	intestinal type	Y	N	Mets	872
49	TYC0049	54	F	ACC	3	3	Y	intestinal type	N	N	Mets	396
50	TYC0050	41	M	ACC	2	3	Y	intestinal type	Y	Y		2227
51	TYC0051	65	M	ACC	3	3	Y	intestinal type	N	N	Mets	97
52	TYC0052	58	M	ACC	3	3	Y	intestinal type	N	N	Cancer	170
53	TYC0053	68	M	ACC	3	3	Y	intestinal type	N	N	Mets	836
54	TYC0054	61	F	ACC	2	3	N	intestinal type	N	Unknown	Unknown	Unknown
55	TYC0055	65	F	ACC	2	3	Y	intestinal type	N	N	Mets	977
56	TYC0056	51	M	ACC	3	3	N	intestinal type	N	Y		2092
57	TYC0057	63	M	ACC	3	3	Y	intestinal type	N	N	Mets	134
58	TYC0058	66	M	ACC	2	3	N	intestinal type	Y	Y		2187
59	TYC0059	68	M	ACC	2	3	Y	intestinal type	N	N	Other	1480
60	TYC0060	55	M	ACC	3	3	Y	intestinal type	N	Y		1833
61	TYC0061	59	M	ACC	3	4	N	intestinal type	N	Unknown	Unknown	Unknown
62	TYC0062	50	M	ACC	2	3	N	intestinal type	Y	Y		1033
	* Mets,	metastasis

## Sheet: S1b GNCA
Table S1b: Clinical characteristics of GNCA cases (N=72)
No.	ID	Age	Sex	Cell	Tumor	Tumor	LN	Differentiation	FH of	Survival during	Cause of	Survival
				Type	Grade	Stage	metastases	(well (WD) and poorly (PD))	UGI cancer	follow up	death	(days)
1	TYB0001	56	M	ACC	3	3	Y	PD (signet ring cell)	N	N	Mets	881
2	TYB0002	49	M	ACC	3	3	N	PD	N	Y		2630
3	TYB0003	57	M	ACC	2	3	N	PD	N	N	Mets	879
4	TYB0004	65	M	ACC	3	3	N	PD	N	N	Mets	996
5	TYB0005	54	M	ACC	3	3	Y	WD	Y	N	Cancer	548
6	TYB0006	61	M	ACC	3	3	N	PD	N	N	Mets	1078
7	TYB0007	55	M	ACC	2	3	N	WD	N	N	Mets	608
8	TYB0008	66	F	ACC	3	3	Y	PD	N	N	Mets	894
9	TYB0009	59	F	ACC	2	3	N	PD	N	N	Mets	189
10	TYB0010	60	M	ACC	2	3	Y	WD	N	N	Mets	798
11	TYB0011	52	M	ACC	3	3	Y	WD	N	N	Mets	586
12	TYB0012	62	M	ACC	3	3	Y	PD	Y	N	Mets	841
13	TYB0013	70	M	ACC	3	3	N	PD	Y	N	Mets	462
14	TYB0014	64	M	ACC	2	3	Y	WD	N	N	Mets	161
15	TYB0015	35	F	ACC	3	3	Y	PD	Y	N	Mets	1066
16	TYB0016	58	M	ACC	3	4	Y	WD	Y	Y		2790
17	TYB0017	64	M	ACC	2	3	Y	WD	N	Y		2550
18	TYB0018	63	M	ACC	2	3	Y	PD	N	N	Mets	1330
19	TYB0019	59	M	ACC	3	3	Y	PD	N	Y		2728
20	TYB0020	27	F	ACC	3	4	Y	PD	N	N	Mets	490
21	TYB0021	42	M	ACC	3	3	Y	WD (+PD)	N	N	Mets	708
22	TYB0022	28	F	ACC	3	3	Y	PD	N	N	Mets	153
23	TYB0023	59	F	ACC	3	4	Y	PD (signet ring cell)	N	N	Mets	207
24	TYB0024	65	M	ACC	3	3	N	PD	N	Y		2466
25	TYB0025	28	F	ACC	3	3	Y	PD	Y	N	Mets	215
26	TYB0026	38	M	ACC	3	3	Y	PD	N	Y		2810
27	TYB0027	61	M	ACC	2	2	Unknown	PD	N	N	Mets	869
28	TYB0028	57	F	ACC	3	3	N	PD	Y	Unknown	Unknown	Unknown
29	TYB0029	58	M	ACC	3	3	Y	PD	Y	N	Mets	240
30	TYB0030	60	M	ACC	2	3	Y	PD	N	N	Mets	279
31	TYB0031	67	M	ACC	2	3	Unknown	WD	Y	N	Cancer	821
32	TYB0032	59	M	ACC	2	3	Y	WD	Y	Y		2081
33	TYB0033	57	M	ACC	3	2	Y	PD	N	Y		2421
34	TYB0034	51	M	ACC	3	3	Y	PD (signet ring cell)	Y	N	Mets	288
35	TYB0035	43	F	ACC	3	3	Y	WD	N	N	Mets	93
36	TYB0036	55	M	ACC	3	3	Y	PD	N	N	Mets	364
37	TYB0037	67	M	ACC	3	2	Y	PD	Y	N	Mets	120
38	TYB0038	44	F	ACC	2	3	Y	WD	N	N	Mets	1053
39	TYB0039	57	M	ACC	3	3	Y	WD (+PD)	N	N	Mets	169
40	TYB0040	47	M	ACC	3	3	Y	PD	N	N	Mets	243
41	TYB0041	39	M	ACC	3	3	Y	PD	N	Y		1855
42	TYB0042	63	M	ACC	3	3	Y	PD	N	N	Cancer	137
43	TYB0043	57	M	ACC	2	3	Y	WD	N	N	Mets	631
44	TYB0044	49	M	ACC	2	3	Y	WD	N	N	Mets	314
45	TYB0045	60	M	ACC	2	3	N	WD	N	Y		1870
46	TYB0046	59	M	ACC	3	3	Y	PD	N	N	Mets	379
47	TYB0047	44	F	ACC	3	1	N	PD	N	Y		2478
48	TYB0048	68	M	ACC	3	2	Y	PD	N	N	Mets	325
49	TYB0049	50	M	ACC	3	3	N	PD	Y	Y		2502
50	TYB0050	63	M	ACC	3	3	Y	PD	Y	N	Mets	829
51	TYB0051	55	M	ACC	3	3	Y	WD	N	N	Mets	436
52	TYB0052	62	M	ACC	2	3	Y	WD	N	N	Mets	1191
53	TYB0053	47	M	ACC	3	3	Y	PD	N	N	Mets	248
54	TYB0054	43	M	ACC	3	3	N	PD	N	Y		1644
55	TYB0055	57	M	ACC	3	2	Y	WD (+PD)	Y	N	Mets	860
56	TYB0056	66	M	ACC	2	3	Y	WD	N	Y		1863
57	TYB0057	60	M	ACC	2	3	Y	WD	N	Y		1846
58	TYB0058	64	M	ACC	3	3	Y	WD (+PD)	N	N	Mets	1762
59	TYB0059	67	M	ACC	3	1	N	WD	N	Y		1968
60	TYB0060	33	M	ACC	3	3	Y	PD	N	N	Mets	138
61	TYB0061	61	M	ACC	3	3	Y	PD	N	N	Mets	364
62	TYB0062	60	M	ACC	2	4	Y	WD	N	N	Mets	892
63	TYB0063	63	M	ACC	2	3	Y	WD	N	N	Mets	848
64	TYB0064	61	M	ACC	3	3	Y	PD	N	Y		2014
65	TYB0065	50	M	ACC	3	1	N	WD	N	N	Mets	1462
66	TYB0066	54	F	ACC	2	3	Y	PD	N	Y		1891
67	TYB0067	59	M	ACC	3	1	Y	WD	N	N	Mets	350
68	TYB0068	54	M	ACC	3	3	Y	PD (signet ring cell)	N	N	Cancer	95
69	TYB0069	60	F	ACC	3	3	Y	PD	N	N	Cancer	357
70	TYB0070	42	F	ACC	3	3	N	PD	N	Y		2032
71	TYB0071	45	M	ACC	2	3	Y	PD	Y	Y		2182
72	TYB0072	68	M	ACC	3	3	N	PD	N	N	Mets	173
			* Mets,	metastasis
