# Supplementary material for: Comparison of Global Gene Expression of Gastric Cardia and Noncardia Cancers from a High-Risk Population in China
Source: PLoS One. 2013 May 22;8(5):e63826. doi: 10.1371/journal.pone.0063826 (PMC3661768; doi:10.1371/journal.pone.0063826)
Supplement: Table S3 — Summary of 128 genes that are significantly differentially expressed in GCA only. (XLS) [file pone.0063826.s003.xls]

## Sheet: GCA only
Table S3: Summary of 134 genes that were significantly differentially expressed in GCA only*
Probeset	Probeset	Gene	Gene symbol	Cytoband	P-value	Fold change**	P-value	Fold change**
no.		no.			in GCA	in GCA	in GNCA	in GNCA
UP-REGULATED (86 genes, 91 probes)
1	203559_s_at	1	ABP1	7q34-q36	1.07e-08	2.83	0.000604	1.82
2	208079_s_at	2	AURKA	20q13.2-q13.3	1.3e-15	2.63	9.91e-10	1.74
3	203304_at	3	BAMBI	10p12.3-p11.2	2.4e-10	2.36	2.13e-06	1.78
4	202095_s_at	4	BIRC5	17q25	2.75e-13	2.02	2.23e-09	1.58
5	208451_s_at	5	C4A/C4B	6p21.3	4.79e-12	2.18	3.88e-09	1.86
6	221879_at	6	CALML4	15q23	1.48e-11	2.15	8.5e-05	1.61
7	202370_s_at	7	CBFB	16q22.1	2.15e-22	2.12	2.23e-21	1.87
8	214710_s_at	8	CCNB1	5q12	9.79e-11	2.02	4.04e-09	1.77
9	202705_at	9	CCNB2	15q22.2	8.81e-16	2.12	9.78e-10	1.58
10	213523_at	10	CCNE1	19q12	1.53e-11	2.15	2.52e-08	1.74
11	215049_x_at	11	CD163	12p13.3	2.05e-10	2.02	4.46e-11	1.98
12	201925_s_at	12	CD55	1q32	6.63e-12	2.67	5.95e-06	1.68
13	201926_s_at		CD55	1q32	2.25e-11	2.23	7.55e-07	1.62
14	210559_s_at	13	CDC2	10q21.1	8.02e-14	2.13	6.56e-09	1.71
15	202870_s_at	14	CDC20	1p34.1	7.37e-14	2.47	5.33e-08	1.78
16	201853_s_at	15	CDC25B	20p13	4.18e-18	2.04	5.67e-20	1.99
17	209847_at	16	CDH17	8q22.1	2.75e-09	2.58	2.5e-06	2.1
18	201884_at	17	CEACAM5	19q13.1-q13.2	7.85e-09	3.34	0.00326	1.69
19	207828_s_at	18	CENPF	1q32-q41	2.12e-15	2.15	1.27e-12	1.82
20	203954_x_at	19	CLDN3	7q11.23	2.9e-19	2.29	2.49e-13	1.76
21	204320_at	20	COL11A1	1p21	7.13e-09	2.38	6.82e-09	1.71
22	204470_at	21	CXCL1	4q21	1.03e-08	2.11	0.000505	1.46
23	204533_at	22	CXCL10	4q21	9.73e-10	2.1	1.23e-06	1.65
24	203915_at	23	CXCL9	4q21	8.81e-12	2.43	1.68e-06	1.91
25	218585_s_at	24	DTL	1q32.1-q32.2	1.2e-15	2.33	1.42e-14	1.98
26	204858_s_at	25	ECGF1	22q13|22q13.33	5.58e-18	2.26	1.05e-14	1.8
27	211430_s_at	26	F7/IFI6/IGH@/IGHG1 / IGHG2/ IGHG3/ IGHM/ IGHV4-31	13q34/1p35 / 14q32.33	3.17e-07	2.16	0.103	1.23
28	202580_x_at	27	FOXM1	12p13	5.84e-15	2.22	6.86e-11	1.66
29	204224_s_at	28	GCH1	14q22.1-q22.2	1.02e-09	2.04	1.02e-06	1.52
30	222155_s_at	29	GPR172A	8q24.3	3.29e-15	2.01	4.11e-13	1.73
31	205436_s_at	30	H2AFX	11q23.2-q23.3	3.69e-13	2.01	9.71e-11	1.6
32	210387_at	31	HIST1H2BG	6p21.3	1.25e-08	2.38	1.59e-05	1.44
33	214290_s_at	32	HIST2H2AA3/HIST2H2AA4	1q21.2	5.59e-09	2.14	2.06e-05	1.4
34	203744_at	33	HMGB3	Xq28	1.56e-18	2.38	2.19e-15	1.75
35	217755_at	34	HN1	17q25.1	2.04e-08	2.06	0.000659	1.39
36	218959_at	35	HOXC10	12q13.3	3.25e-16	3.13	9.78e-13	1.96
37	214022_s_at	36	IFITM1	11p15.5	1.89e-15	2.04	2.32e-13	1.83
38	201601_x_at		IFITM1	11p15.5	1.19e-14	2.02	1.4e-13	1.86
39	210095_s_at	37	IGFBP3	7p13-p12	1.93e-13	2.38	1.07e-08	1.82
40	212143_s_at		IGFBP3	7p13-p12	2.98e-14	2.32	2.86e-10	1.91
41	214927_at	38	ITGBL1	13q33	1.12e-10	2.17	4.12e-11	1.84
42	205206_at	39	KAL1	Xp22.32	1.17e-15	2.09	1.81e-16	1.97
43	202503_s_at	40	KIAA0101	15q22.31	1.78e-13	2.79	1.82e-06	1.64
44	218355_at	41	KIF4A	Xq13.1	5.29e-17	2.34	2.76e-12	1.84
45	201721_s_at	42	LAPTM5	1p34	4.54e-13	2.26	3.65e-14	1.92
46	205668_at	43	LY75	2q24	4.76e-13	2.09	0.000126	1.41
47	206584_at	44	LY96	8q21.11	2.08e-13	2.14	3.83e-13	1.98
48	204857_at	45	MAD1L1	7p22	2.75e-17	2.05	3.75e-21	1.7
49	203362_s_at	46	MAD2L1	4q27	8.27e-16	2.03	4.98e-12	1.98
50	203625_x_at	47	MCAM	11q23.3	7.39e-17	2.02	1.26e-13	1.65
51	201555_at	48	MCM3	6p12	9.86e-15	2.12	4.99e-16	1.77
52	216237_s_at	49	MCM5	22q13.1	3.48e-16	2.2	1.73e-11	1.83
53	204825_at	50	MELK	9p13.2	1.38e-11	2.05	4.47e-09	1.63
54	218883_s_at	51	MLF1IP	4q35.1	1.31e-12	2.08	4.41e-09	1.65
55	203878_s_at	52	MMP11	22q11.2-q11.23	3.64e-12	2.34	2.19e-09	1.72
56	203936_s_at	53	MMP9	20q11.2-q13.1	5.67e-12	2.27	1.01e-07	1.69
57	209596_at	54	MXRA5	Xp22.33	1.21e-16	2.19	5.92e-14	1.86
58	218039_at	55	NUSAP1	15q15.1	4.75e-16	2.78	6.05e-10	1.9
59	202954_at	56	PAK3/UBE2C	Xq22.3-q23/20q13.12	1.05e-17	2.55	2.7e-13	1.84
60	201202_at	57	PCNA	20pter-p12	3.85e-17	2.47	9.65e-12	1.8
61	203649_s_at	58	PLA2G2A	1p35	8.57e-10	3.05	7.93e-06	2.22
62	205479_s_at	59	PLAU	10q24	1.82e-20	2.34	7.13e-15	1.76
63	213241_at	60	PLXNC1	12q23.3	3.4e-14	2.07	2.66e-14	1.88
64	201876_at	61	PON2	7q21.3	2.91e-17	2.22	3.56e-14	1.91
65	221666_s_at	62	PYCARD	16p12-p11.2	1.15e-14	2.13	6.18e-08	1.52
66	206391_at	63	RARRES1	3q25.32-q25.33	3.88e-10	2.03	1.66e-13	1.91
67	204127_at	64	RFC3	13q12.3-q13	3.74e-18	2.04	2.94e-16	1.84
68	201890_at	65	RRM2	2p25-p24	1.72e-12	2.91	3.55e-06	1.77
69	209773_s_at		RRM2	2p25-p24	1.87e-10	2.28	0.00426	1.34
70	200660_at	66	S100A11	1q21	2.9e-16	2.21	3.04e-12	1.65
71	33322_i_at	67	SFN	1p36.11	4.02e-07	2.22	0.00316	1.45
72	202856_s_at	68	SLC16A3	17q25	2.93e-17	2.44	4.06e-13	1.88
73	209267_s_at	69	SLC39A8	4q22-q24	1.59e-13	2.01	7.09e-07	1.5
74	219229_at	70	SLCO3A1	15q26	1.57e-16	2.03	1.07e-15	1.85
75	201664_at	71	SMC4	3q26.1	1.7e-17	2.3	1.86e-16	1.97
76	201663_s_at		SMC4	3q26.1	5.42e-16	2.01	4.81e-14	1.69
77	208821_at	72	SNRPB	20p13	2.32e-18	2.01	6.99e-18	1.82
78	202935_s_at	73	SOX9	17q24.3-q25.1	7.47e-08	2.13	0.0629	1.22
79	209218_at	74	SQLE	8q24.1	7.82e-11	2.16	8.25e-05	1.52
80	201839_s_at	75	TACSTD1	2p21	3.56e-11	2.99	0.00512	1.57
81	208691_at	76	TFRC	3q29	4.68e-14	2.04	4.32e-09	1.54
82	213338_at	77	TMEM158	3p21.3	1.96e-16	2.31	1.29e-13	1.76
83	219423_x_at	78	TNFRSF25	1p36.2	5.95e-17	2.02	3.96e-14	1.59
84	210052_s_at	79	TPX2	20q11.2	1.54e-14	2.1	3.02e-09	1.64
85	215444_s_at	80	TRIM31	6p21.3	1.46e-08	2.07	5.95e-06	1.62
86	204033_at	81	TRIP13	5p15.33	5.05e-17	2.13	1.33e-12	1.89
87	204822_at	82	TTK	6q13-q21	2.53e-10	2.02	5.11e-10	1.79
88	202589_at	83	TYMS	18p11.32	1.58e-15	2.51	6.11e-09	1.73
89	205890_s_at	84	UBD	6p21.3	5.04e-11	3.26	3.02e-06	2.32
90	205506_at	85	VIL1	2q35-q36	2.84e-10	2.07	1.67e-06	1.84
91	204026_s_at	86	ZWINT	10q21-q22	1.47e-11	2.53	3.04e-05	1.5
DOWN-REGULATED (42 genes, 48 probes)
1	204719_at	1	ABCA8	17q24	2.76e-07	0.474	0.000911	0.642
2	205412_at	2	ACAT1	11q22.3-q23.1	6.66e-19	0.481	8.51e-19	0.568
3	209613_s_at	3	ADH1B	4q21-q23	5.54e-12	0.283	2.3e-06	0.464
4	219521_at	4	B3GAT1	11q25	4.3e-18	0.469	8.81e-22	0.511
5	213900_at	5	C9orf61	9q13-q21	1.13e-20	0.475	1.18e-19	0.521
6	200811_at	6	CIRBP	19p13.3	1.56e-21	0.495	6.35e-16	0.636
7	207980_s_at	7	CITED2	6q23.3	3.18e-16	0.465	3.28e-06	0.721
8	209357_at	8	CITED2	6q23.3	3.6e-17	0.441	1.92e-07	0.675
9	208791_at	9	CLU	8p21-p12	1.63e-07	0.488	0.0124	0.748
10	217404_s_at	10	COL2A1	12q13.11-q13.2	1.54e-12	0.485	7.4e-13	0.564
11	202263_at	11	CYB5R1	1p36.13-q41	1.1e-20	0.494	1.14e-17	0.548
12	214889_at	12	DKFZP564J102	4q35.2	1.19e-17	0.476	1.48e-16	0.643
13	214890_s_at		DKFZP564J102	4q35.2	2.03e-18	0.433	5.39e-17	0.611
14	207977_s_at	13	DPT	1q12-q23	2.18e-08	0.42	0.000324	0.673
15	213071_at		DPT	1q12-q23	3.08e-14	0.355	5.92e-13	0.512
16	213068_at		DPT	1q12-q23	1.88e-12	0.341	1.24e-07	0.529
17	203498_at	14	DSCR1L1	6p12.3	5.19e-08	0.492	5.55e-08	0.605
18	209074_s_at	15	FAM107A	3p21.1	3.04e-18	0.432	3.87e-13	0.568
19	217967_s_at	16	FAM129A	1q25	2.6e-07	0.482	0.396	0.913
20	202973_x_at	17	FAM13A1	4q22.1	5.74e-18	0.469	1.81e-13	0.545
21	217047_s_at		FAM13A1	4q22.1	2.9e-19	0.468	1.96e-16	0.53
22	221766_s_at	18	FAM46A	6q14	4.36e-16	0.465	4.16e-13	0.509
23	219612_s_at	19	FGG	4q28	5.13e-09	0.441	6.51e-06	0.605
24	206742_at	20	FIGF	Xp22.31	1.46e-15	0.468	2.5e-09	0.641
25	209189_at	21	FOS	14q24.3	8.48e-09	0.499	0.001	0.688
26	202768_at	22	FOSB	19q13.32	1.98e-10	0.323	0.00286	0.663
27	205498_at	23	GHR	5p13-p12	4.27e-09	0.494	0.00417	0.75
28	211829_s_at	24	GPR30	7p22.3	1.59e-17	0.417	5.85e-17	0.505
29	214091_s_at	25	GPX3	5q23	7.37e-11	0.479	6.1e-07	0.599
30	201348_at		GPX3	5q23	5.54e-13	0.424	6.18e-11	0.503
31	202967_at	26	GSTA4	6p12.1	4.69e-18	0.48	1.22e-17	0.519
32	201036_s_at	27	HADH	4q22-q26	6.39e-21	0.49	5.25e-23	0.549
33	201466_s_at	28	JUN	1p32-p31	2.32e-15	0.351	4.08e-10	0.577
34	205381_at	29	LRRC17	7q22.1	1.41e-10	0.413	2.51e-10	0.524
35	55081_at	30	MICALL1	22q13.1-q13.2	3.31e-21	0.482	8.46e-20	0.515
36	203675_at	31	NUCB2	11p15.1-p14	5.42e-15	0.478	5e-11	0.627
37	219737_s_at	32	PCDH9	13q14.3-q21.1	3.89e-13	0.497	0.000865	0.708
38	202742_s_at	33	PRKACB	1p36.1	2.2e-14	0.463	3.57e-10	0.55
39	202741_at		PRKACB	1p36.1	4.35e-17	0.429	7.39e-12	0.571
40	210375_at	34	PTGER3	1p31.2	1.39e-14	0.473	8.73e-14	0.547
41	219197_s_at	35	SCUBE2	11p15.3	3.27e-20	0.364	2.04e-14	0.553
42	205751_at	36	SH3GL2	9p22	7.54e-17	0.477	8.48e-21	0.504
43	202825_at	37	SLC25A4	4q35	6.01e-21	0.451	8.04e-12	0.597
44	204288_s_at	38	SORBS2	4q35.1	2.56e-11	0.433	8.47e-10	0.563
45	211276_at	39	TCEAL2	Xq22.1-q22.3	4.19e-07	0.455	0.585	0.94
46	219230_at	40	TMEM100	17q22	3.53e-09	0.496	0.00226	0.743
47	201535_at	41	UBL3	13q12-q13	1.09e-22	0.479	5.58e-23	0.506
48	205883_at	42	ZBTB16	11q23.1	2.33e-17	0.347	2.68e-11	0.593
*Ordered alphabetically by gene name within up- and down-regulated categories
**Fold change = ratio of tumor to normal RNA expression
