# Supplementary material for: Comparison of Global Gene Expression of Gastric Cardia and Noncardia Cancers from a High-Risk Population in China
Source: PLoS One. 2013 May 22;8(5):e63826. doi: 10.1371/journal.pone.0063826 (PMC3661768; doi:10.1371/journal.pone.0063826)
Supplement: Table S4 — Summary of 144 genes that are significantly differentially expressed in GNCA only. (XLS) [file pone.0063826.s004.xls]

## Sheet: S4 GNCA only
Table S4: Summary of 144 genes that were significantly differentially expressed in GNCA only *
Probeset	Probeset	Gene	Gene symbol	Cytoband	P-value	Fold change**	P-value	Fold change**
no.		no.			in GNCA	in GNCA	in GCA	in GCA
UP-REGULATED (79 genes, 86 probes)
1	208637_x_at	1	ACTN1	14q24.1-q24.2	8.38e-17	2.37	6.27e-05	1.57
2	208636_at		ACTN1	14q24.1-q24.2	2.29e-14	2.08	8.54e-05	1.47
3	201792_at	2	AEBP1	7p13	1.29e-14	2.29	2.42e-09	1.9
4	209047_at	3	AQP1	7p14	8.34e-11	2.15	0.000109	1.67
5	207076_s_at	4	ASS1	9q34.1	3.3e-11	2.05	1.28e-10	1.91
6	209406_at	5	BAG2	6p12.3-p11.2	1.36e-13	2.86	0.714	1.05
7	201262_s_at	6	BGN	Xq28	6.36e-22	2.18	1.7e-14	1.95
8	212992_at	7	C14orf78	14q32.33	8.31e-12	2.52	0.00303	1.45
9	201617_x_at	8	CALD1	7q33	9.49e-13	3.16	0.0114	1.47
10	201616_s_at		CALD1	7q33	8.14e-12	2.73	0.00446	1.51
11	212077_at		CALD1	7q33	1.25e-11	2.06	0.000391	1.49
12	201615_x_at		CALD1	7q33	2.92e-11	2.01	0.198	1.14
13	200910_at	9	CCT3	1q23	1.55e-22	2.1	2.03e-16	1.93
14	203645_s_at	10	CD163	12p13.3	7.45e-11	2.03	1.13e-10	1.97
15	209288_s_at	11	CDC42EP3	2p21	1.78e-14	2.22	1.57e-06	1.53
16	207172_s_at	12	CDH11	16q22.1	1.92e-17	2.01	4.4e-12	1.76
17	201897_s_at	13	CKS1B	1q21.2	7.44e-17	2.02	6.45e-18	1.98
18	211964_at	14	COL4A2	13q34	1.27e-20	2.57	3.86e-10	1.96
19	203325_s_at	15	COL5A1	9q34.2-q34.3	4.5e-16	2.12	6.18e-12	1.81
20	209156_s_at	16	COL6A2	21q22.3	1.39e-14	2.68	5.76e-06	1.87
21	221676_s_at	17	CORO1C	12q24.1	4e-23	2.05	6.96e-11	1.79
22	202087_s_at	18	CTSL	9q21-q22	4.92e-23	2.03	1.46e-10	1.58
23	202437_s_at	19	CYP1B1	2p21	8.96e-10	2.55	0.0293	1.44
24	202222_s_at	20	DES	2q35	5.66e-08	3.24	0.483	0.845
25	201430_s_at	21	DPYSL3	5q32	2.66e-15	2.58	2.12e-06	1.7
26	201431_s_at		DPYSL3	5q32	6.43e-14	2.55	2.6e-05	1.68
27	204464_s_at	22	EDNRA	4q31.23	8.05e-15	2.6	1.64e-07	1.83
28	208788_at	23	ELOVL5	6p21.1-p12.1	2.97e-20	2.74	9.23e-07	1.73
29	204163_at	24	EMILIN1	2p23.3-p23.2	6.31e-13	2.25	0.000684	1.42
30	217294_s_at	25	ENO1	1p36.3-p36.2	1.46e-16	2.08	2.18e-14	1.93
31	206070_s_at	26	EPHA3	3p11.2	1.42e-10	2.11	0.00393	1.2
32	204006_s_at	27	FCGR3A/FCGR3B	1q23	1.56e-12	2.13	5.58e-09	1.83
33	213746_s_at	28	FLNA	Xq28	3.55e-12	2.83	0.0403	1.4
34	214752_x_at		FLNA	Xq28	2.76e-10	2.13	0.342	1.14
35	210933_s_at	29	FSCN1	7p22	2.47e-17	2.08	2.11e-14	1.93
36	204472_at	30	GEM	8q13-q21	1.84e-09	2.19	0.00122	1.58
37	218238_at	31	GTPBP4	10p15-p14	9.09e-23	2.03	2.22e-14	1.69
38	221942_s_at	32	GUCY1A3	4q31.1-q33	5.55e-14	2.19	6.98e-05	1.49
39	203903_s_at	33	HEPH	Xq11-q12	1.15e-13	3.31	9.33e-06	1.97
40	209786_at	34	HMGN4	6p21.3	6.12e-20	2.02	8.21e-10	1.73
41	200800_s_at	35	HSPA1A/HSPA1B	6p21.3	7.75e-17	2.08	1.13e-05	1.69
42	201841_s_at	36	HSPB1/MEIS3	7q11.23/19q13.32	4.8e-19	2.8	3.76e-07	1.97
43	218611_at	37	IER5	1q25.3	4.03e-16	2.23	7.27e-08	1.85
44	209541_at	38	IGF1	12q22-q23	1.08e-08	2.39	6.67e-06	1.78
45	209540_at		IGF1	12q22-q23	2.26e-09	2.19	5.36e-06	1.67
46	202409_at	39	IGF2/INS-IGF2	11p15.5	1.04e-09	2.26	1.14e-05	1.85
47	201508_at	40	IGFBP4	17q12-q21.1	9.86e-13	2.25	2.46e-07	1.67
48	201163_s_at	41	IGFBP7	4q12	6.36e-20	2.06	3.62e-15	1.98
49	207191_s_at	42	ISLR	15q23-q24	2.28e-14	2.3	3.64e-08	1.76
50	202202_s_at	43	LAMA4	6q21	1.71e-13	2.11	2.39e-05	1.56
51	211651_s_at	44	LAMB1	7q22	5.99e-18	2.04	1.56e-14	1.89
52	201105_at	45	LGALS1	22q13.1	2.76e-21	2.75	7.4e-09	1.97
53	218656_s_at	46	LHFP	13q12	2.99e-10	2.02	2.47e-07	1.81
54	219922_s_at	47	LTBP3	11q12	4.59e-14	2.09	0.000661	1.43
55	203414_at	48	MMD	17q	8.57e-22	2.57	2.47e-10	1.9
56	201058_s_at	49	MYL9	20q11.23	4.01e-07	2.4	0.442	1.15
57	202555_s_at	50	MYLK	3q21	1.41e-08	2.51	0.486	1.12
58	203238_s_at	51	NOTCH3	19p13.2-p13.1	2.2e-17	2.01	3.44e-17	1.96
59	206302_s_at	52	NUDT4/NUDT4P1	12q21/1q21.1	1.09e-20	2.05	1.72e-07	1.65
60	209621_s_at	53	PDLIM3	4q35	1.06e-08	2.03	0.0553	1.31
61	203370_s_at	54	PDLIM7	5q35.3	5.95e-14	2.24	0.012	1.34
62	205361_s_at	55	PFDN4	20q13.2	4.74e-24	2.03	7.14e-15	1.98
63	202052_s_at	56	RAI14	5p13.3-p13.2	3.8e-22	2.24	1.73e-12	1.93
64	201063_at	57	RCN1	11p13	5.95e-17	2.04	6.77e-15	1.83
65	212646_at	58	RFTN1	3p24.3	3.21e-17	2.01	2.43e-17	1.99
66	203186_s_at	59	S100A4	1q21	1.38e-11	2.14	7.37e-12	1.89
67	205475_at	60	SCRG1	4q31-q32	6.47e-11	2.64	0.0129	1.4
68	212887_at	61	SEC23A	14q21.1	8.47e-14	2.04	2.07e-05	1.57
69	202628_s_at	62	SERPINE1	7q21.3-q22	1.05e-12	2.37	2.14e-10	1.99
70	215780_s_at	63	SET/LOC389168/LOC642869	9q34/3q25.31/Xq21.1	8.95e-14	2.13	1.87e-11	1.84
71	204362_at	64	SKAP2	7p21-p15	3.8e-17	2.16	4.46e-13	1.92
72	203316_s_at	65	SNRPE	1q32	3.76e-20	2.02	3.63e-14	1.79
73	202363_at	66	SPOCK1	5q31	1.85e-15	2.38	4.92e-08	1.75
74	218638_s_at	67	SPON2	4p16.3	3.78e-16	2.08	5.06e-17	1.9
75	201138_s_at	68	SSB	2q31.1	4.08e-26	2.14	2.23e-15	1.77
76	202565_s_at	69	SVIL	10p11.2	5.05e-08	2.1	0.126	1.25
77	201042_at	70	TGM2	20q12	7.48e-15	2.03	2.1e-06	1.46
78	201109_s_at	71	THBS1	15q15	6.59e-14	2.87	1.41e-06	2
79	219410_at	72	TMEM45A	3q12.2	3.84e-14	2.2	1.71e-09	1.59
80	201645_at	73	TNC	9q33	1.19e-10	2.34	0.592	1.07
81	206025_s_at	74	TNFAIP6	2q23.3	4.68e-11	2.14	5.52e-09	1.96
82	206116_s_at	75	TPM1	15q22.1	5.91e-08	2.17	0.945	1.01
83	204083_s_at	76	TPM2	9p13.2-p13.1	2.22e-09	2.75	0.12	1.3
84	212481_s_at	77	TPM4	19p13.1	7.52e-19	2.02	4.72e-11	1.83
85	209118_s_at	78	TUBA3	12q12-12q14.3	8.74e-17	2.19	7.08e-05	1.46
86	209191_at	79	TUBB6	18p11.21	2.33e-13	2.12	7.43e-05	1.54
DOWN-REGULATED (65 genes, 76 probes)
1	209160_at	1	AKR1C3	10p15-p14	5.96e-10	0.343	0.000296	0.536
2	204705_x_at	2	ALDOB	9q21.3-q22.2	6.57e-08	0.455	0.000125	0.6
3	217238_s_at		ALDOB	9q21.3-q22.2	4.6e-07	0.397	0.000181	0.561
4	220468_at	3	ARL14	3q26.1	1.83e-14	0.308	0.000153	0.558
5	201242_s_at	4	ATP1B1	1q24	9.2e-10	0.486	0.00442	0.73
6	204378_at	5	BCAS1	20q13.2-q13.3	2.78e-18	0.446	2.24e-07	0.621
7	219476_at	6	C1orf116	1q32.1	4.41e-17	0.37	8.19e-06	0.532
8	215100_at	7	C6orf105	6p24.1	8.93e-31	0.412	2.77e-16	0.522
9	203642_s_at	8	COBLL1	2q24.3	7.73e-20	0.47	7.04e-10	0.571
10	203917_at	9	CXADR	21q21.1	1.58e-11	0.433	0.00522	0.72
11	218002_s_at	10	CXCL14	5q31	1.01e-10	0.382	0.00348	0.658
12	215103_at	11	CYP2C18	10q24	1.48e-15	0.396	1.14e-07	0.551
13	216025_x_at	12	CYP2C19/CYP2C9	10q24.1-q24.3	1.85e-18	0.415	1.77e-10	0.545
14	216661_x_at	13	CYP2C9	10q24	6.54e-18	0.478	9.69e-12	0.612
15	220017_x_at		CYP2C9	10q24	6.02e-16	0.368	6.45e-09	0.518
16	214421_x_at		CYP2C9	10q24	1.17e-17	0.356	2.81e-11	0.506
17	214234_s_at	14	CYP3A5	7q21.1	3.28e-13	0.462	0.000327	0.626
18	205765_at		CYP3A5	7q21.1	1.46e-13	0.318	0.000176	0.514
19	216351_x_at	15	DAZ1/DAZ3/DAZ2/DAZ4	Yq11.223	4.41e-09	0.431	3.62e-06	0.598
20	216922_x_at		DAZ1/DAZ3/DAZ2/DAZ4	Yq11.223	9.36e-10	0.373	1.14e-06	0.547
21	200862_at	16	DHCR24	1p33-p31.1	1.9e-15	0.455	7.15e-05	0.648
22	204015_s_at	17	DUSP4	8p12-p11	3.23e-16	0.487	1.58e-06	0.645
23	204014_at		DUSP4	8p12-p11	9.15e-17	0.364	1.11e-05	0.536
24	221884_at	18	EVI1	3q24-q28	1.48e-12	0.469	2.76e-11	0.544
25	209696_at	19	FBP1	9q22.3	1.15e-13	0.494	7e-06	0.678
26	203240_at	20	FCGBP	19q13.1	7.89e-11	0.312	0.000249	0.467
27	222245_s_at	21	FER1L4	20q11.22	1.15e-18	0.475	3.17e-10	0.603
28	206857_s_at	22	FKBP1B	2p23.3	1.01e-12	0.496	1.55e-05	0.694
29	218035_s_at	23	FLJ20273	4p13-p12	4.67e-13	0.488	0.00211	0.704
30	219956_at	24	GALNT6	12q13	9.79e-17	0.4	0.000982	0.681
31	210002_at	25	GATA6	18q11.1-q11.2	1.73e-14	0.364	0.000844	0.636
32	204607_at	26	HMGCS2	1p13-p12	7.49e-11	0.415	8.05e-06	0.507
33	211549_s_at	27	HPGD	4q34-q35	4.73e-17	0.474	9.11e-12	0.538
34	204934_s_at	28	HPN	19q11-q13.2	3.85e-22	0.461	1.42e-14	0.519
35	221122_at	29	HRASLS2	11q12.3	1.23e-10	0.433	6.46e-08	0.524
36	210619_s_at	30	HYAL1	3p21.3-p21.2	4.31e-24	0.434	3.22e-12	0.509
37	208937_s_at	31	ID1	20q11	2e-11	0.482	0.000146	0.646
38	209374_s_at	32	IGHM	14q32.33	1.63e-10	0.322	0.024	0.612
39	205403_at	33	IL1R2	2q12-q22	1.84e-09	0.442	0.00029	0.686
40	203474_at	34	IQGAP2	5q13.3	5.21e-18	0.461	3.07e-09	0.575
41	216782_at	35	KCNJ15	21q22.2	9.79e-22	0.475	4.11e-16	0.556
42	204487_s_at	36	KCNQ1	11p15.5	2.44e-23	0.453	5.71e-12	0.55
43	213953_at	37	KRT20	17q21.2	5.84e-14	0.188	0.00015	0.429
44	204777_s_at	38	MAL	2cen-q13	4.48e-20	0.424	3.59e-05	0.537
45	218211_s_at	39	MLPH	2q37.3	6.9e-17	0.386	2.26e-07	0.556
46	207430_s_at	40	MSMB	10q11.2	2.19e-08	0.3	0.006	0.62
47	210297_s_at		MSMB	10q11.2	1.42e-10	0.27	8.91e-05	0.551
48	213693_s_at	41	MUC1	1q21	2.45e-07	0.496	0.0125	0.659
49	207847_s_at		MUC1	1q21	9.87e-10	0.424	0.000351	0.538
50	201468_s_at	42	NQO1	16q22.1	5.97e-13	0.399	1.83e-05	0.578
51	219014_at	43	PLAC8	4q21.22	1.35e-07	0.456	0.02	0.658
52	204519_s_at	44	PLLP	16q13	2.71e-25	0.369	2.81e-09	0.531
53	212841_s_at	45	PPFIBP2	11p15.4	6.16e-19	0.494	1.16e-09	0.574
54	202525_at	46	PRSS8	16p11.2	8.12e-13	0.421	0.00609	0.676
55	210951_x_at	47	RAB27A	15q15-q21.1	6.42e-19	0.473	5.03e-09	0.589
56	209514_s_at		RAB27A	15q15-q21.1	2.34e-19	0.47	7.25e-10	0.592
57	209515_s_at		RAB27A	15q15-q21.1	3.67e-19	0.463	1.34e-13	0.502
58	219610_at	48	RGNEF	5q13.2	1.07e-27	0.483	9.71e-15	0.581
59	219263_at	49	RNF128	Xq22.3	2.28e-09	0.421	0.0689	0.772
60	204351_at	50	S100P	4p16	1.92e-09	0.315	0.00053	0.485
61	205979_at	51	SCGB2A1	11q13	6.07e-19	0.373	4.03e-06	0.48
62	203453_at	52	SCNN1A	12p13	1.75e-11	0.356	0.0284	0.719
63	214433_s_at	53	SELENBP1	1q21-q22	8.51e-20	0.439	5.43e-15	0.518
64	209443_at	54	SERPINA5	14q32.1	1.03e-15	0.498	2.92e-12	0.509
65	201739_at	55	SGK	6q23	8.21e-18	0.449	1.41e-09	0.546
66	56256_at	56	SIDT2	11q23.3	7.15e-29	0.44	2.87e-17	0.504
67	203908_at	57	SLC4A4	4q21	2.8e-14	0.359	5.9e-08	0.536
68	206239_s_at	58	SPINK1	5q32	4.29e-07	0.368	0.000433	0.444
69	213285_at	59	TMEM30B	14q23.1	6.4e-17	0.393	1.06e-08	0.545
70	212281_s_at	60	TMEM97	17q11.2	1.04e-09	0.484	0.000549	0.66
71	206641_at	61	TNFRSF17	16p13.1	5.56e-11	0.471	0.000563	0.668
72	214774_x_at	62	TNRC9	16q12.1	1.64e-07	0.495	0.424	0.899
73	210372_s_at	63	TPD52L1	6q22-q23	1.24e-16	0.483	1.96e-10	0.526
74	203786_s_at		TPD52L1	6q22-q23	9.86e-18	0.456	3.56e-10	0.532
75	215125_s_at	64	UGT1A10/UGT1A8/UGT1A7/UGT1A6 /// UGT1A5 /// UGT1A9 /// UGT1A4 /// UGT1A1 /// UGT1A3	2q37	1.74e-07	0.466	0.0098	0.663
76	209950_s_at	65	VILL	3p21.3	3.14e-15	0.403	1.1e-05	0.581
*Ordered alphabetically by gene name within up- and down-regulated categories
**Fold change = ratio of tumor to normal RNA expression
