# Supplementary material for: Comparison of Global Gene Expression of Gastric Cardia and Noncardia Cancers from a High-Risk Population in China
Source: PLoS One. 2013 May 22;8(5):e63826. doi: 10.1371/journal.pone.0063826 (PMC3661768; doi:10.1371/journal.pone.0063826)
Supplement: Table S5 — Genes significantly associated with patient’s personal/clinical characteristics for GCA (Table S5a: Genes related to family history of UGI cancer in GCA cases; Table S5b: Genes related to lymph node metastasis in GCA cases). (XLS) [file pone.0063826.s005.xls]

## Sheet: S5a FH
Table S5a: Genes related to family history of UGI cancer in GCA cases*
Gene no.	Locus ID	Gene symbol	Probeset	FH (+) vs FH (-) p-value	Fold change
UP-REGULATED
1	79913	ACTR5	219623_at	0.000175	1.2471
2	429	ASCL1	209985_s_at	0.00436	1.1247
3	79369	B3GNT4	221240_s_at	0.000237	1.1509
4	78990	C14orf137	219369_s_at	0.00134	1.1654
5	1478	CSTF2	204459_at	0.00472	1.1965
6	1723	DHODH	213632_at	0.0043	1.1207
7	55592	DKFZp434M0331	219876_s_at	0.00162	1.1771
8	55567	DNAH3	216415_at	0.00055	1.1349
9	9156	EXO1	204603_at	0.00359	1.1878
10	2175	FANCA	203806_s_at	0.00279	1.2714
11	2248	FGF3	214571_at	0.00345	1.0931
12	55101	FLJ10241	45828_at	0.00179	1.1815
13	55226	FLJ10774	217884_at	0.00289	1.2184
14	55314	FLJ11155	219750_at	0.00261	1.084
15	84900	FLJ14627	221908_at	0.00119	1.1997
16	55020	FLJ20699	216434_at	0.004	1.1557
17	92579	G6PC3	44654_at	0.00115	1.1735
18	29998	GLTSCR1	219445_at	0.000268	1.1385
19	8337	HIST2H2AA	218279_s_at	0.00468	1.1322
20	3219	HOXB9	216417_x_at	0.00237	1.1198
21	23640	HSPBP1	202415_s_at	0.000699	1.211
22	3609	ILF3	217804_s_at	0.000633	1.1772
23	56521	JDP1	218976_at	0.00358	1.3943
24	22995	KIAA0912	215170_s_at	0.00376	1.1314
25	54531	KIAA1193	44822_s_at	0.000698	1.1356
26	54914	KIAA1797	218503_at	0.00319	1.1941
27	3837	KPNB1	213507_s_at	0.00366	1.2035
28	3881	KRTHA1	206677_at	0.00471	1.1208
29	57446	NDRG3	217286_s_at	0.000804	1.1811
30	4728	NDUFS8	203190_at	0.00122	1.2458
31	4913	NTHL1	209731_at	0.00142	1.184
32	9693	PDZGEF1	215992_s_at	0.00338	1.1458
33	50487	PLA2G3	220780_at	0.00103	1.1984
34	5498	PPOX	204788_s_at	0.00385	1.1782
35	9361	PRSS15	209017_s_at	0.00256	1.1953
36	53635	PTOV1	212032_s_at	0.00434	1.2201
37	81890	QTRT1	221270_s_at	0.000554	1.1984
38	5889	RAD51C	206066_s_at	0.0021	1.1946
39	8241	RBM10	217221_x_at	0.0014	1.1813
40	55658	RNF126	205748_s_at	0.00215	1.1875
41	6208	RPS14	208646_at	0.00206	1.1881
42	10856	RUVBL2	201459_at	0.0045	1.2487
43	51540	SCLY	221575_at	0.00466	1.1324
44	23410	SIRT3	221562_s_at	0.00366	1.1461
45	6633	SNRPD2	200826_at	0.000317	1.2344
46	1678	TIMM8A	205217_at	0.000475	1.1639
47	55187	VPS13D	212324_s_at	0.000821	1.1526
DOWN-REGULATED
1	11057	ABHD2	63825_at	0.001	0.6459
2	1646	AKR1C2	217626_at	0.00357	0.795
3	57763	ANKRA2	218769_s_at	0.00311	0.8369
4	11120	BTN2A1	211256_x_at	0.00355	0.8799
5	25901	C6orf80	209479_at	0.00174	0.8227
6	761	CA3	204865_at	0.00107	0.9056
7	51454	CED-6	204235_s_at	0.00136	0.7048
8	1810	DR1	207654_x_at	0.00367	0.8205
9	55862	ECHDC1	219974_x_at	0.00278	0.8308
10	26959	HBP1	207361_at	0.00313	0.9179
11	3459	IFNGR1	211676_s_at	0.00354	0.7361
12	3909	LAMA3	203726_s_at	0.000175	0.5373
13	8543	LMO4	209205_s_at	0.000149	0.6625
14	79705	LRRK1	219441_s_at	0.00191	0.8498
15	10158	MAP17	219630_at	0.00444	0.3963
16	8773	SNAP23	214544_s_at	0.00216	0.82
17	8741	TNFSF13	209499_x_at	0.00412	0.7354
18	28951	TRB2	202479_s_at	0.00228	0.7263
19	55180	WINS1	220121_at	0.00163	0.9138
20	26009	ZZZ3	212893_at	0.000137	0.809
*Ordered alphabetically within up- and down-regulated genes

## Sheet: S5b mets
Table S5b: Genes related to lymph node metastasis in GCA cases*
Gene no.	Locus ID	Gene symbol	Probeset	Metastasis (+) vs (-) p-value	Fold change
UP-REGULATED
1	8824	CES2	209667_at	0.00266	2.0016
2	1584	CYP11B1	214610_at	0.00348	1.0866
3	60481	ELOVL5	214153_at	0.00208	1.1472
4	79574	EPS8L3	219404_at	0.00468	1.9351
5	51703	FACL5	218322_s_at	0.000565	1.8362
6	55246	FLJ10853	218125_s_at	0.0011	1.1755
7	9208	LRRFIP1	211452_x_at	0.00218	1.2639
8	51312	MSCP	218136_s_at	0.00187	1.5008
9	51029	PNAS-4	221648_s_at	0.00494	1.7266
DOWN-REGULATED
1	10554	AGPAT1	32836_at	0.000927	0.8141
2	377	ARF3	200734_s_at	0.0041	0.8349
3	9048	ARTN	216052_x_at	0.000258	0.8365
4	23621	BACE	217904_s_at	0.00132	0.813
5	10458	BAIAP2	205293_x_at	0.000735	0.8156
6	8424	BBOX1	205363_at	0.00405	0.8612
7	24141	C20orf103	219463_at	0.000191	0.6589
8	81688	C6orf62	222309_at	0.00409	0.8793
9	155066	C7orf32	213587_s_at	0.00242	0.6936
10	1209	CLPTM1	211136_s_at	0.00167	0.7021
11	1300	COL10A1	217428_s_at	0.000427	0.5559
12	51428	DDX41	217840_at	0.00382	0.8645
13	54555	DDX49	222222_s_at	0.00194	0.8629
14	8214	DGCR6	208024_s_at	1.43e-05	0.7408
15	2017	EMS1	214073_at	0.00233	0.7301
16	3992	FADS1	208964_s_at	0.000435	0.7405
17	54958	FLJ20512	219219_at	0.000476	0.7296
18	55663	FLJ20626	219900_s_at	0.00366	0.8665
19	79763	FLJ23469	218893_at	0.000851	0.7801
20	2719	GPC3	209220_at	0.00313	0.5791
21	2873	GPS1	217782_s_at	9.85e-05	0.7617
22	51079	GRIM19	220864_s_at	0.00448	0.8043
23	2968	GTF2H4	203577_at	0.0036	0.7938
24	10362	HMG20B	210719_s_at	0.00427	0.8085
25	3358	HTR2C	207307_at	0.000431	0.8149
26	10960	LMAN2	200805_at	0.000252	0.8126
27	4043	LRPAP1	201186_at	0.00274	0.7936
28	22924	MAPRE3	203841_x_at	0.000977	0.8365
29	4245	MGAT1	201126_s_at	0.0012	0.7844
30	84975	MGC11308	212861_at	0.00181	0.8369
31	205564	MGC27076	57703_at	0.00365	0.8607
32	28973	MRPS18B	217408_at	0.00398	0.812
33	4696	NDUFA3	218563_at	0.00155	0.7693
34	79605	PGBD5	219225_at	0.000289	0.7749
35	23532	PRAME	204086_at	0.00357	0.6738
36	5918	RARRES1	206391_at	0.00116	0.5854
37	54512	RRP41	58696_at	0.00426	0.8137
38	54952	SECP43	218977_s_at	0.00102	0.8472
39	56731	SLC2A4RG	218494_s_at	0.00381	0.7385
40	6907	TBL1X	201868_s_at	0.00174	0.8128
41	7138	TNNT1	213201_s_at	0.00344	0.7855
42	9537	TP53I11	216919_at	0.00474	0.8948
43	11219	TREX2	211788_s_at	0.00337	0.8732
44	9040	UBE2M	203109_at	3.34e-05	0.6887
45	84669	USP32	211702_s_at	0.00012	0.89
46	9477	USP49	212872_s_at	0.0026	0.8207
47	10406	WFDC2	203892_at	0.00186	0.6329
* Ordered alphabetically within up- and down-regulated genes
