# Supplementary material for: Comparison of Global Gene Expression of Gastric Cardia and Noncardia Cancers from a High-Risk Population in China
Source: PLoS One. 2013 May 22;8(5):e63826. doi: 10.1371/journal.pone.0063826 (PMC3661768; doi:10.1371/journal.pone.0063826)
Supplement: Table S6 — Genes significantly associated with patient’s personal/clinical characteristics for GNCA (Table S6a: Genes related to family history of UGI cancer in GNCA cases; Table S6b: Genes related to tumor stage in GNCA cases; Table 6Sc: Genes related to tumor grade in GNCA cases; Table S6d: Genes related to metastasis in GNCA cases). (XLS) [file pone.0063826.s006.xls]

## Sheet: S6a FH
Table S6a: Genes related to family history of UGI cancer in GNCA cases*
Probe no.	Gene no.	Locus ID	Gene symbol	Probeset	FH (+) vs FH (-) p-value	Fold change
UP-REGULATED
1	1	377	ARF3	200734_s_at	0.00356195	1.1487
2	2	430	ASCL2	207607_at	0.00454285	1.0718
3	3	727	C5	205500_at	0.0032544	1.4749
4	4	11092	C9orf9	220050_at	0.00242923	1.1591
5	5	1523	CUTL1	202367_at	0.00338351	1.1597
6	6	1827	DSCR1	215253_s_at	0.00294836	1.2316
7	7	79690	GAL3ST4	219815_at	0.00012617	1.239
8	8	81544	GDPD5	32502_at	0.000131644	1.2266
9	9	2678	GGT1	208284_x_at	0.00188234	1.362
10		2678	GGT1	209919_x_at	0.00259306	1.3342
11	10	92086	GGTLA4	211416_x_at	0.0020683	1.2977
12	11	4018	LPA	207584_at	0.00481053	1.0528
13	12	4188	MDFI	205375_at	0.00218332	1.1855
14	13	4323	MMP14	202828_s_at	0.00230712	1.208
15		4323	MMP14	160020_at	0.000400493	1.1848
16	14	29780	PARVB	37966_at	0.00477685	1.238
17	15	51054	PLEKHA9	220157_x_at	0.00455338	1.1038
18	16	861	RUNX1	208129_x_at	0.000899424	1.1465
19	17	51734	SEPX1	217977_at	0.00287345	1.2831
20	18	6529	SLC6A1	205152_at	0.00126622	1.0846
21	19	27286	SRPX2	205499_at	0.00192431	1.2751
22	20	7289	TULP3	221964_at	0.00405325	1.1426
23	21	7448	VTN	204534_at	0.00409235	1.2324
24	22	7481	WNT11	206737_at	0.000960739	1.1493
25	23	51741	WWOX	210695_s_at	0.000167041	1.1149
26	24	25937	WWTR1	202134_s_at	0.000683437	1.1988
27	25	79759	ZNF668	219047_s_at	0.00344012	1.0848
DOWN-REGULATED
1	1	115123	MARCH3	213256_at	0.00385703	0.7497
2	2	514	ATP5E	217801_at	0.00430602	0.8245
3	3	29883	CNOT7	218250_s_at	0.00251998	0.8232
4	4	3320	HSPCA	211968_s_at	0.00447858	0.7918
5	5	56983	MDS010	218587_s_at	0.00283714	0.8228
6	6	4586	MUC5AC	217182_at	0.00185676	0.6869
7	7	5859	QARS	217846_at	0.00121038	0.7669
8	8	6204	RPS10	200817_x_at	0.00321578	0.8567
9	9	23304	UBR2	215558_at	0.00169128	0.8007
10	10	7738	ZNF184	213452_at	0.00126477	0.8292
11	11	55279	ZNF654	219239_s_at	0.000644171	0.8565
12	12	171392	ZNF675	217547_x_at	0.0041203	0.9559
*Ordered alphabetically within up- and down-regulated genes

## Sheet: S6b stage
Table S6b: Genes related to tumor stage in GNCA cases*
Probe no.	Gene no.	Locus ID	Gene symbol	Probeset	Tumor stage III/IV vs I/II p-value	Fold change
UP-REGULATED
1	1	10142	AKAP9	215483_at	0.00144715	1.32958
2	2	51433	ANAPC5	211036_x_at	0.00151154	1.1357
3	3	55911	APOB48R	220023_at	3.67317e-05	1.15106
4	4	79572	ATP13A3	212297_at	0.000696007	1.24663
5	5	8992	ATP6V0E1	214149_s_at	0.00229173	1.23658
6	6	64919	BCL11B	219528_s_at	0.00232259	1.38621
7	7	81688	C6orf62	208809_s_at	0.00211783	1.19877
8	8	54520	CCDC93	209689_at	0.000405816	1.19408
9	9	10390	CEPT1	219375_at	0.00168454	1.29087
10	10	23601	CLEC5A	219890_at	0.00114842	1.25383
11	11	1300	COL10A1	205941_s_at	1.03722e-05	2.4979
12		1300	COL10A1	217428_s_at	6.88862e-06	2.12918
13	12	1301	COL11A1	37892_at	1.39009e-06	2.85183
14		1301	COL11A1	204320_at	3.55715e-07	1.86236
15	13	1281	COL3A1	215077_at	0.00224442	1.14265
16	14	10699	CORIN	220356_at	0.0004096	1.2534
17	15	1472	CST4	206994_at	1.22407e-05	1.51074
18	16	55152	DALRD3	218808_at	0.00148082	1.18525
19	17	64118	DUS1L	217912_at	0.00144706	1.25483
20	18	55626	FLJ20294	52731_at	0.00214218	1.09646
21	19	79854	FLJ22639	220399_at	0.00156199	1.16159
22	20	79709	GLT25D1	218473_s_at	0.0022125	1.2096
23	21	2760	GM2A	212737_at	4.24242e-05	1.25051
24		2760	GM2A	35820_at	0.000129389	1.22917
25	22	8841	HDAC3	216326_s_at	0.000542483	1.18787
26	23	9657	IQCB1	211707_s_at	0.00131173	1.20704
27		9657	IQCB1	205995_x_at	0.00157259	1.17069
28	24	124152	IQCK	216135_at	0.00225902	1.08736
29	25	3687	ITGAX	210184_at	1.279e-06	1.53687
30	26	56888	KCMF1	217938_s_at	0.00189223	1.16865
31	27	253980	KCTD13	221889_at	0.00265588	1.2885
32	28	23325	KIAA1033	212794_s_at	0.00197977	1.29029
33	29	57214	KIAA1199	212942_s_at	7.14983e-05	1.72821
34	30	3852	KRT5	213680_at	0.00190585	1.57045
35	31	400506	LOC400506	213237_at	0.00236956	1.25857
36	32	79705	LRRK1	219441_s_at	0.0020514	1.1716
37	33	7940	LST1	211582_x_at	0.00213494	1.29978
38	34	4050	LTB	207339_s_at	0.0023996	1.59345
39	35	4320	MMP11	203878_s_at	2.59728e-06	1.67985
40		4320	MMP11	203876_s_at	2.42006e-06	1.55789
41	36	4318	MMP9	203936_s_at	0.000196955	1.74902
42	37	4666	NACA	222018_at	0.00204509	1.2854
43	38	4791	NFKB2	209636_at	0.00251244	1.26049
44	39	155400	NSUN5B	213670_x_at	0.000323071	1.35989
45	40	260294	NSUN5C	213460_x_at	0.00248499	1.22165
46	41	4913	NTHL1	209731_at	0.000102398	1.25503
47	42	29989	OBP2B	220959_s_at	0.00130487	1.11222
48	43	79627	OGFRL1	219582_at	0.00231082	1.15332
49	44	5021	OXTR	206825_at	0.000880227	1.28183
50	45	57157	PHTF2	217097_s_at	0.000124503	1.10962
51	46	5343	PLGLB1	214415_at	0.000987054	1.12156
52	47	10622	POLR3G	206653_at	0.000240161	1.1916
53	48	23759	PPIL2	214986_x_at	0.000186249	1.1067
54	49	5591	PRKDC	215757_at	0.00241459	1.12885
55	50	5781	PTPN11	205868_s_at	0.00097393	1.14354
56	51	5884	RAD17	211228_s_at	0.000711434	1.16998
57	52	10636	RGS14	38290_at	0.000154662	1.10647
58	53	10287	RGS19	204336_s_at	8.3135e-06	1.30177
59	54	10147	SFRS14	213505_s_at	0.0021508	1.18293
60	55	56833	SLAMF8	219386_s_at	4.53291e-05	1.48092
61	56	6509	SLC1A4	212810_s_at	0.00210138	1.40082
62	57	4091	SMAD6	207069_s_at	0.000551303	1.34573
63	58	10228	STX6	212799_at	0.00250065	1.23859
64	59	23213	SULF1	212344_at	0.00204875	1.78809
65	60	6916	TBXAS1	208130_s_at	0.00232285	1.20937
66	61	7293	TNFRSF4	214228_x_at	0.00228648	1.18624
67	62	64759	TNS3	217853_at	0.00201304	1.67061
68	63	7157	TP53	201746_at	0.00130864	1.47793
69	64	10911	UTS2	220784_s_at	1.52544e-05	1.27465
70		10911	UTS2	220785_at	0.00106056	1.22123
71	65	55187	VPS13D	220221_at	0.000242896	1.15786
72	66	83637	ZMIZ2	221525_at	0.00174554	1.19419
73	67	7701	ZNF142	37586_at	0.000197322	1.12193
74	68	10308	ZNF267	219540_at	0.000156929	1.34803
DOWN-REGULATED
1	1	8745	ADAM23	206046_at	0.000506039	0.876011
2	2	229	ALDOB	204704_s_at	0.00189556	0.681935
3	3	10974	C10orf116	203571_s_at	0.000603398	0.360991
4	4	1191	CLU	208791_at	0.00246944	0.417513
5	5	1363	CPE	201116_s_at	0.00239287	0.521486
6	6	1466	CSRP2	211126_s_at	0.00136739	0.593003
7	7	1805	DPT	207977_s_at	0.00103265	0.383603
8		1805	DPT	213068_at	0.00258005	0.365913
9	8	2295	FOXF2	206377_at	0.000528221	0.550744
10	9	10468	FST	204948_s_at	0.00140252	0.777317
11	10	3039	HBA1	204018_x_at	0.00196107	0.547885
12		3039	HBA1	209458_x_at	0.0015529	0.517471
13		3039	HBA1	214414_x_at	0.00257964	0.502044
14	11	3040	HBA2	217414_x_at	0.00243441	0.540225
15	12	3043	HBB	211696_x_at	0.00255918	0.543237
16	13	25994	HIGD1A	221896_s_at	0.000512322	0.688046
17	14	7881	KCNAB1	210079_x_at	0.000378937	0.87617
18	15	9314	KLF4	221841_s_at	0.00229807	0.493953
19	16	4311	MME	203435_s_at	0.00202548	0.71142
20		4311	MME	203434_s_at	0.00071128	0.558196
21	17	4547	MTTP	205675_at	0.00137072	0.495562
22	18	4598	MVK	215649_s_at	0.00188481	0.929415
23	19	23522	MYST4	211874_s_at	0.000266021	0.873113
24	20	9934	P2RY14	206637_at	0.00240371	0.495174
25	21	6564	SLC15A1	207254_at	0.00250486	0.761695
26	22	11197	WIF1	204712_at	0.00181965	0.820385
*Ordered alphabetically by gene name within up- and down-regulated categories

## Sheet: S6c grade
Table S6c: Genes related to tumor grade in GNCA cases*
Probe no.	Gene no.	Locus ID	Gene symbol	Probeset	Grade 3 vs 2 p-value	Fold change
UP-REGULATED
1	1	23157	SEPT6	214298_x_at	0.000810007	1.43826
2		23157	SEPT6	212413_at	0.000357052	1.28319
3		23157	SEPT6	213666_at	0.00234244	1.23206
4	2	79777	ACBD4	219413_at	0.000616032	1.14487
5	3	9472	AKAP6	205359_at	0.00238454	1.13187
6	4	80216	ALPK1	207133_x_at	0.000423516	1.18256
7	5	23229	ARHGEF9	203264_s_at	0.0019379	1.22556
8	6	10425	ARIH2	201230_s_at	0.00116703	1.21256
9	7	140461	ASB8	218841_at	0.000771054	1.19106
10	8	115201	ATG4A	213115_at	0.00208235	1.17119
11	9	801	CALM1	200655_s_at	0.00161855	1.31268
12	10	26112	CCDC69	212886_at	0.00218006	1.56988
13	11	1540	CYLD	213295_at	0.00118273	1.26655
14		1540	CYLD	39582_at	0.000477591	1.23823
15	12	8798	DYRK4	212954_at	0.00166241	1.19879
16	13	57634	EP400	212376_s_at	0.00082518	1.13114
17	14	55101	FLJ10241	45828_at	0.00138592	1.20959
18	15	79974	FLJ21986	220032_at	0.00146356	1.19234
19	16	2823	GPM6A	209470_s_at	0.000407016	1.12741
20	17	29915	HCFC2	219484_at	0.000378547	1.23314
21	18	3064	HD	202390_s_at	0.000501673	1.15353
22	19	3514	IGKC	217151_at	0.00112345	1.0706
23	20	3570	IL6R	217489_s_at	0.00100762	1.0748
24	21	57117	INTS12	218616_at	0.001912	1.16132
25	22	23210	JMJD6	215233_at	0.000243412	1.16466
26	23	56890	MDM1	213761_at	0.00232403	1.28479
27	24	79828	METTL8	220007_at	0.000584518	1.15066
28	25	84786	MGC12488	211386_at	0.000458586	1.13106
29	26	84719	MGC5457	210711_at	0.000260923	1.16838
30	27	8648	NCOA1	210249_s_at	0.000486011	1.2718
31	28	4704	NDUFA9	208969_at	0.000336665	1.23118
32	29	5087	PBX1	217617_at	0.00215562	1.35756
33	30	64091	POPDC2	219647_at	0.00137992	1.34645
34	31	5579	PRKCB1	207957_s_at	0.00178406	1.55077
35		5579	PRKCB1	209685_s_at	0.00164716	1.51762
36	32	8498	RANBP3	202640_s_at	0.0010535	1.16529
37	33	10235	RASGRP2	208206_s_at	0.000925271	1.38549
38	34	10180	RBM6	201967_at	0.000590714	1.241
39	35	9783	RIMS3	210991_s_at	0.00180813	1.10222
40	36	9701	SAPS2	213383_at	0.00149377	1.13649
41	37	25956	SEC31B	209889_at	0.00122762	1.15717
42	38	6442	SGCA	210632_s_at	0.000791764	1.21327
43	39	4068	SH2D1A	205728_at	0.0021872	1.1476
44	40	26050	SLITRK5	214930_at	0.000207503	1.18662
45	41	6601	SMARCC2	201320_at	0.00101374	1.12784
46	42	57551	TAOK1	216310_at	0.00202796	1.15941
47	43	7327	UBE2G2	209042_s_at	0.00101668	1.20863
48	44	7343	UBTF	214881_s_at	0.00205997	1.12274
49	45	7375	USP4	202682_s_at	0.000632372	1.23231
50	46	7695	ZNF136	206240_s_at	0.00204933	1.19781
51	47	57711	ZNF529	215307_at	0.00182483	1.08787
52	48	23352	ZUBR1	215636_at	0.00121515	1.06736
DOWN-REGULATED
1	1	65985	AACS	218434_s_at	0.00233721	0.688709
2	2	2181	ACSL3	201662_s_at	4.61356e-05	0.665363
3	3	375790	AGRN	212285_s_at	0.00201984	0.736896
4	4	29880	ALG5	218203_at	0.000333911	0.727475
5	5	25805	BAMBI	203304_at	0.00163731	0.456087
6	6	613	BCR	217223_s_at	0.000637872	0.852189
7	7	637	BID	204493_at	0.0018061	0.799345
8	8	55069	C7orf42	218008_at	0.00139052	0.841838
9	9	23589	CARHSP1	218384_at	0.000193715	0.809951
10	10	1362	CPD	201941_at	0.00145437	0.733884
11		1362	CPD	201940_at	0.000943701	0.725029
12		1362	CPD	201942_s_at	9.11571e-05	0.696692
13	11	1611	DAP	201095_at	0.00147821	0.789817
14	12	1717	DHCR7	201790_s_at	0.00207193	0.702215
15	13	2194	FASN	212218_s_at	0.00139909	0.699454
16	14	26003	GORASP2	208843_s_at	0.000133946	0.809248
17	15	9289	GPR56	206582_s_at	0.00050123	0.750103
18		9289	GPR56	212070_at	0.000277393	0.600694
19	16	3280	HES1	203395_s_at	0.00234679	0.732399
20	17	3460	IFNGR2	201642_at	0.00185317	0.787158
21	18	3614	IMPDH1	204169_at	0.000650827	0.77552
22	19	11014	KDELR2	200698_at	0.00119886	0.759875
23	20	9587	MAD2L1BP	203094_at	0.00161598	0.794376
24	21	4323	MMP14	202827_s_at	0.00240026	0.74482
25	22	9019	MPZL1	210087_s_at	0.00170071	0.754429
26	23	4668	NAGA	202943_s_at	0.00126095	0.833738
27	24	283820	NOMO2	217225_x_at	0.0015734	0.821844
28	25	4862	NPAS2	205460_at	0.000539269	0.833568
29	26	10336	PCGF3	204564_at	0.000772182	0.899649
30	27	57645	POGK	218229_s_at	0.00110891	0.766972
31	28	5493	PPL	203407_at	0.000596997	0.616465
32	29	5774	PTPN3	203997_at	0.00125195	0.742504
33	30	5831	PYCR1	202148_s_at	0.000537047	0.80882
34	31	6461	SHB	204657_s_at	0.00193475	0.753738
35	32	9123	SLC16A3	217691_x_at	0.00216999	0.828898
36		9123	SLC16A3	202856_s_at	0.00216244	0.629597
37		9123	SLC16A3	202855_s_at	5.36384e-06	0.578459
38	33	27173	SLC39A1	217778_at	0.00126405	0.820277
39	34	6590	SLPI	203021_at	0.000990903	0.458337
40	35	9517	SPTLC2	216202_s_at	0.00244285	0.735155
41	36	4071	TM4SF1	209387_s_at	0.00211504	0.63016
42	37	10548	TM9SF1	209149_s_at	0.000843661	0.813373
43		10548	TM9SF1	209150_s_at	4.14875e-05	0.796068
44	38	64114	TMBIM1	217730_at	0.00154095	0.780514
45	39	10972	TMED10	200929_at	0.000592822	0.762594
46	40	7422	VEGFA	210513_s_at	0.000484029	0.694623
47		7422	VEGFA	211527_x_at	0.00110488	0.655284
48	41	25844	YIPF3	216338_s_at	0.000219995	0.701707
*Ordered alphabetically by gene name within up- and down-regulated categories

## Sheet: S6d mets
Table S6d: Genes related to metastasis in GNCA cases
Probe no.	Gene no.	Locus ID	Gene symbol	Probeset	Metastasis (+) vs (-) p-value	Fold change
UP-REGULATED
1	1	79575	ABHD8	219101_x_at	4.04e-05	1.14954
2	2	79068	FTO	209702_at	0.00015138	1.31024
3	3	2558	GABRA5	215531_s_at	0.000174873	1.10942
4	4	8522	GAS7	202192_s_at	0.000213145	1.33331
5	5	3123	HLA-DRB1	215669_at	0.000495201	1.13971
6	6	5600	MAPK11	211499_s_at	0.0002831	1.36742
7	7	3140	MR1	210223_s_at	0.000422926	1.17375
8	8	80301	pp9099	204436_at	0.000471487	1.25957
9	9	23244	SCC-112	216668_at	0.000248222	1.15309
10	10	6482	ST3GAL1	215874_at	0.000342964	1.31069
DOWN-REGULATED
1	1	83451	ABHD11	221927_s_at	9.62e-05	0.616793
2	2	51205	ACP6	218795_at	0.000280187	0.717007
3	3	9949	AMMECR1	204976_s_at	1.34e-05	0.616598
4	4	9551	ATP5J2	202961_s_at	6.84e-05	0.725907
5	5	10134	BCAP31	200837_at	0.000311566	0.698972
6	6	622	BDH	211715_s_at	4.37e-05	0.701848
7	7	10950	BTG3	215425_at	0.000174598	0.662216
8	8	65992	C20orf116	218159_at	0.000245296	0.828425
9	9	55636	CHD7	218829_s_at	4.37e-05	0.666253
10	10	1329	COX5B	211025_x_at	0.00046153	0.806726
11	11	1371	CPOX	204172_at	0.000333933	0.830798
12	12	207032	dJ507I15.1	217256_x_at	0.000148631	0.814781
13	13	8445	DYRK2	202969_at	0.000295187	0.735134
14	14	2041	EPHA1	205977_s_at	0.000234465	0.721463
15	15	2048	EPHB2	210651_s_at	0.000479885	0.811203
16		2048	EPHB2	209589_s_at	0.000113241	0.659122
17	16	2525	FUT3	214088_s_at	0.000221219	0.586851
18		3020	H3F3A	211940_x_at	0.000340956	0.779846
19	17	3178	HNRPA1	214280_x_at	0.000268473	0.768798
20	18	3190	HNRPK	200097_s_at	0.000176186	0.875781
21	19	3206	HOXA10	213147_at	9.92e-06	0.668771
22		3206	HOXA10	213150_at	7.5e-05	0.590103
23	20	10994	ILVBL	202993_at	0.000343504	0.766267
24	21	9761	KIAA0152	200617_at	0.000415256	0.750176
25		9761	KIAA0152	200616_s_at	0.000352923	0.738325
26	22	688	KLF5	209211_at	0.000296448	0.440095
27	23	51136	LOC51136	221194_s_at	0.000382714	0.799026
28	24	23658	LSM5	202904_s_at	0.000318098	0.788201
29	25	5603	MAPK13	210059_s_at	5.4e-05	0.566291
30	26	11282	MGAT4B	220189_s_at	6.75e-05	0.615422
31	27	55034	MOCOS	219959_at	0.00048998	0.636352
32	28	55154	MST	218296_x_at	0.000325565	0.826481
33	29	57876	MUC3B	214898_x_at	7.48e-05	0.674415
34	30	55655	NALP2	221690_s_at	2.18e-05	0.574976
35	31	55651	NOLA2	209104_s_at	0.000368706	0.793917
36	32	8473	OGT	209240_at	0.000414588	0.78305
37	33	5833	PCYT2	209577_at	0.00024932	0.75868
38	34	10015	PDCD6IP	217746_s_at	0.000218811	0.746992
39	35	9131	PDCD8	205512_s_at	9.6e-05	0.714786
40	36	10857	PGRMC1	201120_s_at	0.000207928	0.753592
41	37	5283	PIGH	209625_at	4.77e-05	0.799106
42	38	80308	PP591	212541_at	0.000143118	0.770854
43	39	6217	RPS16	213890_x_at	0.000105462	0.887213
44	40	22937	SCAP	212329_at	0.00021911	0.841173
45	41	6389	SDHA	201093_x_at	8.97e-05	0.792149
46	42	26517	TIMM13	218188_s_at	0.00022318	0.684592
47	43	10330	TMEM4	202857_at	0.000152001	0.741846
48	44	54963	UCKL1	218533_s_at	0.000338189	0.752957
49	45	7374	UNG	202330_s_at	2.74e-07	0.702925
50	46	7551	ZNF3	212684_at	0.000219916	0.753482
51	47	90233	ZNF551	211721_s_at	0.000121236	0.720844
*Ordered alphabetically by gene name within up- and down-regulated categories
