# Supplementary material for: Comparison of Global Gene Expression of Gastric Cardia and Noncardia Cancers from a High-Risk Population in China
Source: PLoS One. 2013 May 22;8(5):e63826. doi: 10.1371/journal.pone.0063826 (PMC3661768; doi:10.1371/journal.pone.0063826)
Supplement: Table S7 — Comparison of gene expression for 12 genes in 41 GCA patients studied using both microarray and qRT-PCR. (XLS) [file pone.0063826.s007.xls]

## Sheet: S7
Table S7: Comparison of RNA expression results for 12 genes in 41 GCA patients by qRT-PCR and microarray
		SULF1		CDC2		TOP2A		CA9		FOS		JUN		CCKBR		PIK3C2G		BUB1B		KLF4		NUCB2		KLK11
		Fold change		Fold change		Fold change		Fold change		Fold change		Fold change		Fold change		Fold change		Fold change		Fold change		Fold change		Fold change
No	ID	RT-PCR	Array	RT-PCR	Array	RT-PCR	Array	RT-PCR	Array	RT-PCR	Array	RT-PCR	Array	RT-PCR	Array	RT-PCR	Array	RT-PCR	Array	RT-PCR	Array	RT-PCR	Array	RT-PCR	Array
1	TYC0002	2.627	12.618	10.149	1.5324	18.593	3.2753	0.001	0.1856	0.054	0.2558	0.038	0.2119	0.029	0.3497	0.0625	0.37163	28.7064	1.70782	0.099	0.38574	0.2338	0.46216	1e-05	0.55113
2	TYC0003	1.069	3.7131	0.267	0.6782	0.43	0.7663	0.001	0.1166	0.454	0.7344	0.234	0.5842	0.152	0.4031	0.0015	0.29197	0.54212	0.82674	0.2711	0.50523	0.4195	1.01709	0.3652	0.74528
3	TYC0004	0.849	6.7047	5.005	7.214	1.591	8.1039	0.114	0.6258	0.275	0.618	0.088	0.4738	0	0.2337	0.0012	0.13862	7.4472	5.75227	0.3987	0.67381	0.0848	0.28986	0.0017	0.42568
4	TYC0005	1.701	9.7986	0.931	1.2137	1.05	1.684	0.029	0.1631	0.645	0.6661	0.42	0.6927	0.001	0.0815	0.1809	0.20685	1.24195	1.35864	0.5851	0.79218	0.0469	0.89705	0.00121	0.42736
5	TYC0006	2.042	5.7368	7.277	4.176	24.477	19.0373	0.001	0.1387	0.02	0.1003	0.047	0.2472	0.005	0.199	0.0104	0.24596	5.60494	7.97155	0.0547	0.48382	0.2952	0.77203	0.0064	0.42269
6	TYC0007	1.026	7.5452	2.664	3.8235	8.754	3.7516	0.033	0.302	0.223	0.4538	0.086	0.3401	0.003	0.1714	0.0027	0.31167	0.48073	2.41879	0.2845	0.51608	0.1244	0.46128	0.683	0.91782
7	TYC0008	19.248	10.1282	2.428	1.3824	0.537	1.4359	0.197	0.4889	0.258	0.469	0.266	0.6061	0.2	0.5185	0.4465	0.5344	1.5837	1.55688	0.1719	0.5416	0.3987	0.75671	0.3194	0.72192
8	TYC0009	2.664	5.8031	3.287	2.6221	15.242	3.7729	0.017	0.1525	0.225	0.628	0.409	0.7709	0.001	0.1447	0.0073	0.24376	11.2356	1.84393	0.1504	0.56657	0.1285	0.23835	0.3085	1.17786
9	TYC0010	12.098	7.3059	1.888	1.6479	2.423	1.5148	0.063	0.3572	0.975	1.3916	0.137	0.4002	0.021	0.1923	0.0952	0.27208	1.38194	2.11768	0.6522	0.90515	0.1528	0.54782	0.01162	0.37665
10	TYC0011	2.104	4.4467	4.209	3.3023	50.097	7.9247	0.007	0.1313	0.214	0.8564	0.075	0.6326	0.006	0.2015	0.2387	0.67682	16.6795	3.16651	0.5864	1.03261	0.0486	0.20369	0.2151	1.30228
11	TYC0012	3.749	4.4143	1.782	2.1815	3.175	3.0942	0.015	0.1558	0.245	0.4575	0.116	0.5148	0	0.1599	0.001	0.15935	0.51051	3.95046	0.2026	0.61989	0.2237	0.32387	0.00036	0.36239
12	TYC0013	1.584	5.8511	4.297	4.7332	20.966	15.562	0	0.098	0.184	0.3391	0.082	0.3986	0.001	0.2069	0.0085	0.2105	3.7667	6.09865	0.0657	0.45156	0.4224	0.53597	0.0014	0.37093
13	TYC0015	4.757	7.405	5.11	4.4186	29.651	29.7488	0.003	0.0766	1.701	3.1751	0.235	0.6749	0.001	0.1152	0.0874	0.21043	7.14384	5.88681	0.6732	1.0577	0.1183	0.6468	0.0168	0.33754
14	TYC0016	14.998	7.4516	1.79	1.4847	1.701	1.4796	0.049	0.6125	1.451	1.141	1.197	1.6253	0.007	0.3658	0.0012	0.35294	1.61698	2.46681	0.6447	0.62945	0.3415	0.3557	0.01249	0.64452
15	TYC0017	7.781	16.2722	2.412	3.3793	5.789	4.9105	0.002	0.0819	0.43	0.8536	0.139	0.3887	0.006	0.1619	0.0012	0.21759	5.82921	3.93386	0.6537	0.68073	0.1101	0.36932	0.00159	0.38236
16	TYC0019	1.437	1.9794	15.172	5.7304	43.612	6.6543	0.058	0.1693	0.108	0.1989	0.088	0.2796	0.314	0.7197	0.0439	0.45118	10.5319	2.76886	0.0634	0.87262	0.0832	1.83413	1.8025	1.65888
17	TYC0023	15.89	10.1509	1.849	1.1762	1.112	1.2881	0.009	0.1361	0.482	0.3579	1.392	0.9856	0.554	0.5806	0.0022	0.33221	1.8878	0.87192	0.4537	0.45705	0.2064	0.52664	0.01158	0.69427
18	TYC0025	24.42	10.9142	2.384	2.6796	5.352	3.0376	0.002	0.1374	0.385	1.0287	0.059	0.3941	0.003	0.2188	0.0019	0.23555	2.7831	2.63752	0.1646	0.69383	1.4743	0.38428	0.00246	0.28818
19	TYC0026	10.483	7.8456	1.888	1.9193	0.48	2.4789	0.151	0.5437	0.44	0.359	1.125	0.8655	0.003	0.4517	1.1514	0.48007	2.35659	2.87925	0.0913	0.51524	0.1158	1.02882	0.01237	0.84743
20	TYC0027	2.303	2.7459	1.598	2.7904	13.117	3.3281	0.002	0.1093	0.476	0.5772	0.76	1.5517	0.001	0.22	0.0007	0.23268	2.51978	2.17294	0.2541	0.36408	0.3099	0.38633	0.0963	0.56575
21	TYC0028	20.393	13.415	0.696	2.5692	1.424	2.7699	0.006	0.089	0.165	0.2634	0.119	0.4413	0.001	0.1207	0.0003	0.20597	3.49018	3.80605	0.0974	0.45199	2.5788	0.36219	6e-05	0.48086
22	TYC0029	2.104	10.0412	2.09	4.1131	2.901	5.6535	0.006	0.1229	0.07	0.3305	0.144	0.5685	0	0.2131	0.0027	0.25375	5.07462	6.49683	0.01996	0.36118	0.4363	0.40908	0.00021	0.54323
23	TYC0032	5.49	3.9443	1.042	1.0957	1.102	1.2637	0.009	0.1493	0.228	0.3628	0.348	0.6975	0.011	0.1172	0.2483	0.24772	0.4454	1.1533	0.4166	0.71771	0.9033	0.3494	0.00532	0.38132
24	TYC0035	3.325	4.1075	2.497	2.8257	3.539	3.023	0.001	0.1676	0.207	0.4266	0.398	0.7805	0.009	0.3929	0.3463	0.61031	8.5938	2.09487	0.1553	0.52932	2.0279	0.69065	0.01782	0.63626
25	TYC0036	3.828	1.3699	1.404	0.777	1.986	1.1862	0.02	0.1659	0.419	0.363	0.465	0.6307	0.009	0.2371	0.002	0.24002	2.08493	1.30513	3.49841	0.44722	1.5765	0.5222	0.00489	0.60765
26	TYC0041	1.973	6.185	2.555	1.3696	13.993	5.4177	0.247	0.5372	0.419	0.3525	0.586	0.6385	0.016	0.6504	0.3186	0.62301	9.51366	2.78325	0.4908	0.4865	0.2141	0.669	0.02368	0.53731
27	TYC0043	5.644	13.5705	3.482	3.8677	3.317	6.747	0.001	0.0895	0.214	0.751	0.121	0.8255	0.002	0.1854	0.2012	0.48377	26.8472	3.14873	0.0602	0.50421	0.1952	0.22062	0.04983	0.45551
28	TYC0045	9.669	11.7517	2.855	2.5301	4.151	3.5326	0.288	0.7469	1.097	1.4361	1.231	1.2703	0.012	0.3808	0.051	0.50491	1.7411	4.14846	0.204	0.42256	0.3001	0.62665	3.5537	2.60594
29	TYC0046	5.028	4.6073	0.077	2.9636	0.707	2.4479	0.011	0.2515	0.094	0.3663	0.046	0.3795	0.004	0.1909	0.0715	0.41097	7.9447	4.55841	0.0601	0.51128	0.0684	0.24713	0.03708	0.58058
30	TYC0048	21.606	19.2816	0.606	0.9227	0.979	1.4582	0.032	0.1256	0.281	0.4772	0.341	0.605	0.007	0.1448	0.0069	0.14051	0.79554	1.13654	0.3078	0.49569	0.1843	0.28111	0.17394	0.58008
31	TYC0049	10.853	7.5789	4.691	6.0218	3.482	6.437	0.006	0.1866	0.929	1.3679	0.148	0.8357	0.004	0.2254	0.0015	0.141	5.89708	8.58307	0.2354	0.98128	0.2112	0.26071	0.00056	0.37916
32	TYC0050	6.262	3.9943	0.942	0.9006	1.573	1.3404	0.004	0.1055	1.505	2.203	0.345	0.6068	0.001	0.1626	0.004	0.27216	1.4948	0.95879	0.27996	0.66311	0.2191	0.24158	0.3322	0.57793
33	TYC0051	2.627	3.5955	1.019	3.4123	1.613	4.112	0	0.0655	0.021	0.1539	0.058	0.4184	0	0.1488	0.0052	0.19108	0.73037	3.90101	0.0625	0.4819	0.073	0.25653	4e-05	0.42145
34	TYC0052	5.736	3.9165	0.542	0.4516	1.678	0.6627	0.104	0.2145	1.13	1.0014	0.585	0.6294	0.026	0.2047	0.4527	0.29225	1.11473	0.92042	0.3246	0.68141	0.6716	0.3853	0.0999	0.6185
35	TYC0055	0.586	2.0087	6.528	6.9141	2.34	4.5364	0.002	0.0615	0.2	0.6808	0.053	0.3457	0.018	0.2167	0.0003	0.16101	6.94849	7.5628	0.5497	0.72756	0.2311	0.5544	0.0124	0.33408
36	TYC0056	2.378	2.8414	8.535	4.4772	1.713	4.2204	0.299	0.5627	0.302	0.9054	0.41	0.865	0.001	0.1788	0.0939	0.1728	10.5803	3.0048	0.386	0.66902	0.1091	0.17467	0.00076	0.46416
37	TYC0057	11.004	9.9721	3.613	2.4885	7.781	4.0037	0.07	0.3509	0.675	0.3563	0.272	0.4568	0.009	0.4799	0.0014	0.6411	4.90176	3.59486	0.183	0.48203	1.5123	1.55478	0.02544	0.88131
38	TYC0058	6.148	5.5781	2.204	1.4002	2.287	1.373	0.003	0.0636	0.328	0.602	0.178	0.4603	0.004	0.0849	0.0025	0.2174	6.72717	2.38361	0.5371	0.82822	0.2919	0.26027	0.05885	0.53273
39	TYC0059	0.309	0.8053	5.553	3.457	5.229	5.1379	0.085	0.4421	0.041	0.1517	0.028	0.1732	0.004	0.1614	0.3519	0.30174	1.10443	3.19869	0.05415	0.51583	0.5141	0.60213	2.54912	2.33729
40	TYC0060	5.776	4.8393	3.182	3.1435	11.262	7.4604	0.135	0.4766	0.041	0.0871	0.21	0.4564	0.368	0.9404	0.0032	0.74205	4.01862	7.30135	0.075	0.39118	0.3253	0.56761	0.7702	2.2599
41	TYC0061	2.428	2.7927	9.063	2.7884	1.745	2.8499	0.085	0.2632	0.593	0.4412	0.574	0.6558	0.148	0.1883	0.4024	0.35996	2.84159	3.70374	0.3283	0.74729	0.14	0.16969	0.05685	0.53307
