# Supplementary material for: Comparison of Global Gene Expression of Gastric Cardia and Noncardia Cancers from a High-Risk Population in China
Source: PLoS One. 2013 May 22;8(5):e63826. doi: 10.1371/journal.pone.0063826 (PMC3661768; doi:10.1371/journal.pone.0063826)
Supplement: Table S8 — Comparison of gene expression for 9 genes in 50 GNCA patients studied using both microarray and qRT-PCR (Table S8a). Results of gene expression by qRT-PCR for 9 genes in 44 new GNCA cases (Table S8b). (XLS) [file pone.0063826.s008.xls]

## Sheet: S8a
Table S8a: Comparison of RNA expression by qRT-PCR and array (9 genes, 50 of original GNCA cases)
		GATA6		GKN1		KCNE2		MSMB		CALD1		CKS2		DES		FLNA		IGF1
		Fold change		Fold change		Fold change		Fold change		Fold change		Fold change		Fold change		Fold change		Fold change
No.	ID	RT-PCR	Array	RT-PCR	Array	RT-PCR	Array	RT-PCR	Array	RT-PCR	Array	RT-PCR	Array	RT-PCR	Array	RT-PCR	Array	RT-PCR	Array
1	TYB0001	0.2541	0.43163	0.0001	0.00388	0.0012	0.0403	0.0046	0.04311	6.498	5.53464	1.257	1.4863	21.2099	11.8453	5.5919	6.58963	7.7275	6.08204
2	TYB0002	0.483	0.23277	0.0003	0.00751	0.0882	0.59222	0.1917	0.83929	19.9733	4.28024	0.4569	0.28861	19.9733	5.54153	31.6324	5.31056	48.8403	12.312
3	TYB0003	0.6358	0.6938	0.1638	0.55828	0.3128	0.46305	0.9817	0.78892	5.9518	2.87614	2.2815	1.7445	2.4061	1.32809	2.0467	2.22668	2.0898	1.57686
4	TYB0004	0.0576	0.12186	0.0002	0.00668	0.0012	0.03739	0.0016	0.03878	13.3306	7.92451	0.573	1.02585	48.7276	24.4888	31.3414	14.7741	8.5742	7.67854
5	TYB0006	0.1119	0.22099	0.0002	0.00557	0.0012	0.04772	0.009	0.04973	2.4566	3.14119	1.544	2.56758	3.5801	7.69012	4.4383	4.4259	3.5801	3.6207
6	TYB0008	0.0386	0.07561	0.0001	0.00546	0.001	0.05891	0.0028	0.68582	6.1192	5.17114	0.5346	1.12675	14.7571	8.13912	32.8996	6.38903	4.0278	3.84026
7	TYB0009	0.1784	0.19178	0.0001	0.00718	0.0011	0.05077	0.0044	0.13664	0.3703	1.28892	0.6127	0.86847	0.0436	0.58617	0.1129	1.25911	17.1484	14.9646
8	TYB0010	0.0771	0.39047	0	0.00542	0.0008	0.03003	0	0.03397	0.6958	2.85457	0.8807	2.57975	1.632	3.34228	1.0163	2.51635	0.1971	0.99365
9	TYB0011	0.1747	0.89322	0.0002	0.00752	0.0005	0.06991	6.5206	0.8763	0.1081	0.91928	2.9897	6.8175	0.0251	0.66122	0.0276	0.83919	0.0715	0.57703
10	TYB0012	1.6702	1.16891	0.0384	0.4112	1.5333	0.99758	17.2677	0.9269	1.5087	1.10986	3.8637	3.42355	2.0093	1.23401	1.488	0.98768	2.3187	1.61839
11	TYB0013	0.4774	0.71085	0.0074	0.03213	0.0132	0.10517	0.1321	0.19063	1.4777	0.82505	3.8371	3.02491	1.6857	1.01679	0.5176	0.92818	1.2426	1.19087
12	TYB0014	3.7149	2.82353	1.162	0.6011	0.3932	0.46023	31.0531	7.76868	0.3772	0.57967	7.8173	6.16382	0.2269	0.48092	0.2686	0.31031	1.7818	1.01555
13	TYB0015	0.1051	0.33367	0.0008	0.00609	0.0004	0.02655	0.0076	0.5287	1.0743	2.26	3.9449	12.8884	1.5298	3.75877	0.6752	3.01324	1.2834	7.45728
14	TYB0016	0.699	1.28092	0.0014	0.02329	0.0008	0.04721	8.6338	9.98879	1.6702	1.95397	2.9214	4.24692	4.103	2.78661	2.5847	1.79783	0.5	1.00524
15	TYB0017	0.1809	0.29787	0.0449	0.4295	0.0039	0.05756	0.1601	0.33147	1.3503	1.87039	2.0467	2.47016	1.4373	2.9479	1.0792	2.68373	2.9759	3.69462
16	TYB0018	0.669	0.63343	0.0024	0.01261	0.0123	0.20861	0.0232	0.03225	5.4264	3.35037	2.1435	1.28164	7.447	1.99528	4.7899	2.49947	6.2622	2.92105
17	TYB0019	0.4108	0.44906	0.0001	0.00488	0.0031	0.07867	0.0967	0.87167	0.2612	0.50348	9.3179	5.26535	0.3071	0.6439	0.3299	0.47675	0.7864	0.78196
18	TYB0021	0.3231	0.59306	0.0003	0.00687	0.0324	0.16224	7.7454	11.2081	4.1315	3.94021	4.4691	5.37082	0.0313	0.6226	0.3495	2.67286	15.207	8.81237
19	TYB0022	0.2285	0.40966	0.1061	0.36112	0.0182	0.13542	0.7579	0.84957	12.1819	6.89205	0.7667	0.85112	50.2134	22.3319	22.3675	12.9844	6.498	2.77852
20	TYB0024	0.1843	0.27477	0.0033	0.01226	0.003	0.06109	0.016	0.06467	9.1896	3.43461	1.5227	1.58189	17.0299	6.77362	6.0349	4.72559	5.7624	1.8675
21	TYB0025	0.5434	0.59473	0.0027	0.00741	0.0072	0.11789	0.0511	0.06057	2.514	1.75704	1.4743	1.28794	2.9622	2.66227	2.9759	2.312	3.3558	1.79594
22	TYB0026	0.1934	0.19209	0	0.00492	0.002	0.0605	0.0342	0.24697	1.4811	1.332	1.7171	1.71072	2.308	1.37577	1.1487	1.90363	3.9449	2.29757
23	TYB0027	0.0773	0.12423	0.0002	0.01086	0.0005	0.0562	4.8344	14.4692	3.302	3.78774	2.0232	4.43013	12.4092	8.31239	2.7574	4.2243	3.5967	3.05225
24	TYB0029	0.0545	0.05734	0.0005	0.00778	0.0037	0.07954	0.0155	0.82958	0.699	0.99507	4.3873	4.62571	1.0257	1.2261	0.5421	0.97682	0.133	0.60533
25	TYB0030	0.2045	0.20669	0.0012	0.00771	0.0048	0.05797	0.1156	0.07639	1.8319	1.70291	2.5728	1.79786	1.3195	1.52085	0.4819	1.57404	5.9107	2.52881
26	TYB0032	0.1073	0.77584	0.0001	0.01032	0.0029	0.17014	0.0008	0.03129	0.3216	1.18112	0.9931	3.48178	0.0583	0.71617	0.2269	1.36091	0.0161	0.59432
27	TYB0033	0.0526	0.14182	0	0.00403	0.0008	0.09997	0.0116	0.80118	0.5851	1.81529	5.6178	9.05636	2.5967	4.75071	1.4914	2.63373	0.2054	0.99688
28	TYB0034	0.4454	0.91626	0	0.00445	0.0015	0.0554	0.0126	0.68275	1.0817	1.05056	4.3269	4.55593	0.0165	0.67841	0.1579	0.81468	1.1096	1.25032
29	TYB0035	0.1368	0.28613	0.0012	0.02448	0.0039	0.04739	0.0254	0.16465	13.0562	5.89977	1.0023	1.35517	14.9631	10.316	18.7654	8.04609	7.6919	4.00695
30	TYB0038	0.3503	0.60581	0.0018	0.02824	0.1318	0.24835	0.4383	0.5893	18.6357	5.58678	0.8746	0.97005	39.6706	8.38031	28.7071	8.71046	2.2974	1.64815
31	TYB0039	7.0453	0.6575	0.0003	0.02286	0.0029	0.03242	0.0057	0.06371	2.0046	3.96462	1.2454	3.26081	9.1472	9.03949	2.7511	5.54119	5.9107	5.06239
32	TYB0040	0.3253	0.5069	0.0002	0.00441	0.1739	0.0509	0.2181	0.76089	4.4076	3.02237	1.7777	3.24378	4.2871	3.28431	3.6553	2.81795	0.8467	0.93836
33	TYB0042	0.5322	0.43915	0.0692	0.29449	0.0201	0.2054	0.1571	0.94225	1.6663	1.39138	2.0467	2.57737	2.1735	2.69966	1.0305	2.49611	0.1352	0.59431
34	TYB0043	1.154	1.49677	0.0016	0.04816	1.6935	1.58381	1.7654	1.93382	0.9244	1.16324	1.815	1.77863	1.0023	0.94896	0.4444	0.85618	0.5783	0.73335
35	TYB0045	0.5046	0.50468	0.0252	0.08601	0.0297	0.21378	0.1371	0.18219	1.6396	1.29516	2.4061	1.96092	0.1739	0.61596	0.52	1.01794	0.6271	0.84463
36	TYB0046	0.6001	0.94858	0.0003	0.0046	0.0524	0.1227	0.0265	0.66246	5.5149	3.03604	0.7579	0.99046	6.4382	2.98302	3.1821	2.79977	4.4076	2.9584
37	TYB0048	0.0821	0.20605	0.0003	0.01901	0.0019	0.04201	0.0007	0.07647	8.7746	7.16921	1.057	1.91977	25.4572	9.65135	21.4564	8.08344	12.4092	6.81061
38	TYB0049	0.0892	0.33127	0	0.00922	0.0005	0.02514	0.5548	0.69985	2.6882	3.05327	7.3615	11.0048	5.0049	3.49822	1.7901	3.59679	6.5584	5.27066
39	TYB0051	0.0915	0.30847	0.0062	0.02296	0.0001	0.05763	0.0059	0.55448	0.7405	1.43384	6.6346	10.4726	0.8685	1.5375	0.8625	1.49245	2.0046	1.44511
40	TYB0052	0.8847	1.02634	0.0001	0.00447	0.0049	0.17816	0.006	0.09487	1.3074	1.57512	1.9097	2.81025	5.5277	2.34043	1.1147	1.64661	0.8645	1.00156
41	TYB0054	0.8546	0.70143	0.1564	0.30436	0.2393	0.38245	2.5198	2.38589	0.7561	0.83233	1.7211	1.42349	0.2404	0.48061	0.1869	0.39675	3.4742	1.43603
42	TYB0055	0.1688	0.29894	0.0103	0.0721	0.0028	0.05791	0.0819	0.13623	2.114	2.31427	2.3839	4.01208	3.4502	3.37232	4.2673	2.86887	2.6208	2.23531
43	TYB0057	0.4601	0.66333	0.0001	0.00433	0.0005	0.06026	0.0102	0.2524	0.7405	0.94705	27.8576	16.7879	0.028	0.68032	0.0909	0.98396	0.2012	0.7184
44	TYB0060	0.1029	1.02636	0.0023	1.00416	0.003	1.01518	0.0034	0.88862	9.105	1.0133	0.7919	0.94176	25.8125	1.00292	17.3878	0.9883	2.6574	0.98469
45	TYB0064	0.0862	0.5887	0.0005	0.01135	0.0004	0.04554	0.0003	0.10834	0.6402	1.37829	1.5227	3.91001	0.2742	1.0116	0.2102	1.28463	0.0924	0.66196
46	TYB0065	0.2166	0.30948	0.0347	0.28538	0.0162	0.06042	0.093	0.15712	9.084	4.66899	2.0373	2.15976	23.5883	8.91984	22.4193	8.11007	5.6699	3.33725
47	TYB0066	0.3896	0.25858	0.0005	0.00687	0.0015	0.12294	0.7544	0.77166	0.4263	0.89326	5.0281	3.27073	0.6113	0.90043	0.2506	0.82088	0.8685	1.10111
48	TYB0068	0.2819	0.30359	0.0001	0.00552	0.0038	0.15493	0.0584	0.11575	0.2295	0.60327	3.1529	4.0509	0.0348	0.50819	0.0445	0.44567	0.2186	0.67703
49	TYB0069	0.1381	0.31065	0.0584	0.35704	0.0357	0.09535	0.1723	0.32251	0.1282	0.4198	5.1456	5.44406	0.034	0.48358	0.071	1.07747	0.5249	1.04456
50	TYB0072	1.0644	1.16111	4513.4	142.103	5.0164	5.66234	0.3851	7.6138	0.1276	0.28478	0.6537	0.68786	0.0356	0.35896	0.0477	0.13003	0.4819	0.37062

## Sheet: S8b
Table S8b: Results for gene expression by qRT-PCR for 9 genes in 44 new GNCA cases
No.	ID	GATA6	GKN1	KCNE2	MSMB	CALD1	CKS2	DES	FLNA	IGF1
		Fold change	Fold change	Fold change	Fold change	Fold change	Fold change	Fold change	Fold change	Fold change
1	TYB0073	0.74	0.172739	0.350301	0.275476	1	1.2283	0.874583	1.52274	1.02574
2	TYB0074	0.212667	0.000165219	0.000564789	0.0026435	2.00926	3.15287	4.76783	2.94173	0.29937
3	TYB0075	0.39685	0.00340059	0.00634572	0.059954	7.70966	1.7411	16.641	19.7439	2.4005
4	TYB0076	0.146943	0.000161073	0.0072725	0.00311475	9.75855	0.692555	17.6713	10.605	7.72749
5	TYB0077	1.58008	0.559936	1.7411	0.735433	0.200731	2.64512	0.0556812	0.0534129	4.28709
6	TYB0078	0.950439	6.23176e-05	0.100598	0.00363625	0.101532	10.8278	0.0259762	0.0216924	0.127627
7	TYB0079	0.203063	0.0263388	0.0255594	0.903335	4.91321	0.582367	14.8941	8.5544	1.27751
8	TYB0080	0.145928	0.000164457	0.00193069	0.023903	0.466516	1.32562	0.00106126	0.118257	1.97247
9	TYB0081	0.256435	0.000848185	0.007357	0.138057	4.91321	0.986233	15.8895	5.08648	6.37901
10	TYB0082	0.41466	0.101766	0.0577781	0.491978	0.294567	2.26577	0.0484733	0.0564585	0.649169
11	TYB0083	0.21071	0.000371762	0.00124757	3.36359	5.92439	2.07053	13.8007	2.88119	6.86852
12	TYB0084	0.0824692	0.000280444	0.00185204	0.00260109	3.98156	2.78949	19.3823	7.29378	2.51984
13	TYB0085	0.493116	0.000426057	0.0177423	0.000886249	4.06522	7.22668	0.351111	2.85469	12.5533
14	TYB0086	0.169968	0.00142977	0.0288224	0.00878952	34.5353	0.252905	42.2243	16.526	12.2101
15	TYB0087	0.387786	0.770215	0.225313	0.708742	1.70921	2.38943	4.93597	2.16845	2.97592
16	TYB0088	0.0999026	5.4881e-05	0.000407758	0.00122755	5.77572	1.17555	6.54322	1.55473	27.4741
17	TYB0089	0.252321	0.000740096	0.00678548	0.496546	0.444421	5.08648	0.283221	0.193446	1.64338
18	TYB0090	2.1785	0.000438035	0.0362301	7.11074	0.233258	9.9406	0.164178	0.200267	1.43396
19	TYB0091	0.252321	0.00178483	0.00100402	0.0524347	8.6538	0.790041	0.237062	2.67586	76.2853
20	TYB0092	0.0873731	7.0762e-05	0.000562185	0.000204823	6.33495	0.211686	10.1027	9.66878	6.9323
21	TYB0093	0.48858	0.014082	0.02909	0.284533	0.278677	5.84283	0.171943	0.324585	1.68958
22	TYB0094	0.100598	0.000468391	0.00350428	0.0153743	5.09824	1.1355	16.6795	13.737	2.22427
23	TYB0095	1.6245	0.0121183	0.0124878	1.25411	0.264866	6.17597	0.092355	0.0610725	0.808508
24	TYB0096	0.56383	1.217	0.0960547	3.91768	8.35902	1.11729	22.8375	8.81524	5.16941
25	TYB0097	2.51403	0.48971	0.552227	0.470848	0.716978	8.81524	1.14076	1.51222	2.18354
26	TYB0098	0.450625	0.0080136	0.00833463	0.0188843	0.480742	6.61924	0.139339	0.14492	0.530957
27	TYB0099	0.399611	0.00922651	0.0100036	0.0368208	1.60585	2.00926	0.182167	0.45376	8.09296
28	TYB0100	0.233798	0.00136521	0.0126914	0.0109976	0.228458	2.1785	0.0376815	0.108568	0.716978
29	TYB0101	0.185565	0.000813633	0.000848185	0.252905	1.22547	1.5874	0.177186	0.282567	12.2666
30	TYB0102	0.192554	0.00496726	0.0196408	0.819794	1.50177	2.34567	1.04006	1.39474	2.85469
31	TYB0103	0.073812	0.000960895	0.00587987	0.0222508	4.59479	0.265478	21.4068	17.7942	2.31873
32	TYB0104	0.426317	0.00260109	0.00870866	0.0940779	0.93088	0.862542	0.308498	0.413703	3.09513
33	TYB0105	0.689362	0.0024551	0.223756	0.172739	0.337587	2.40605	0.058856	0.150378	10.459
34	TYB0106	0.327598	0.00287279	0.0328036	0.00810672	1.42734	3.605	2.55502	0.621288	0.395021
35	TYB0107	0.185995	0.00523837	0.00282017	0.052556	9.06307	1.12766	10.1965	11.4716	2.93494
36	TYB0108	0.782773	0.0333385	0.11636	0.6846	0.394109	2.90123	0.150378	0.272312	0.162668
37	TYB0109	0.0861702	0.00255346	0.0140171	0.134904	6.48302	0.377182	10.5317	17.0693	14.8941
38	TYB0110	0.134282	8.28006e-05	0.000339728	1.20025	3.39482	2.08975	2.01391	1.11987	3.45815
39	TYB0111	0.485205	0.000154155	0.00664584	0.00349619	0.408007	2.14851	0.102474	0.246558	1.53688
40	TYB0112	0.11908	0.00163103	0.00243815	0.00196671	11.6857	0.504642	19.0713	6.9644	9.40438
41	TYB0113	0.0165541	3.87172e-05	0.000728222	0.000382214	15.8528	0.447513	24.1397	14.0907	15.455
42	TYB0114	0.496546	1.02786e-05	0.0282292	4.68051	1.34723	9.71356	0.0154099	0.283876	0.306367
43	TYB0115	0.406126	0.000307598	0.00573231	0.052556	1.70921	4.15064	1.35347	0.791869	7.6564
44	TYB0116	0.986233	0.00509513	0.0231421	0.169184	0.515246	7.02907	0.825496	0.347078	1.60214
